# Supplementary material for: Hypoxic stress is an early pathogenic event in human VCP-mutant ALS astrocytes
Source: Stem Cell Reports. 2025 Dec 4;21(1):102723. doi: 10.1016/j.stemcr.2025.102723 (PMC12925969; doi:10.1016/j.stemcr.2025.102723)
Supplement: Table S1. RNA-seq module gene list, related to Figure 2 [file mmc2.xlsx]

## Sheet: Genes by module
genes	module
SLC15A4	M1
AC119673.3	M1
AC243919.1	M1
AC108704.2	M1
HOXA2	M1
EGLN3	M1
RCN1P2	M1
AC074135.1	M1
AQP2	M1
IL33	M1
NUTM2B	M1
MET	M1
TMEM132C	M1
HOXA4	M1
DSG2	M1
ZNF793	M1
ENO1P4	M1
HOXD3	M1
OSBPL10	M1
PELI2	M1
ALKBH5	M1
KIF3B	M1
NYNRIN	M1
SNHG5	M1
SALL3	M1
RPS2P7	M1
AC107956.1	M1
JMJD6	M1
HOXA-AS2	M1
CHL1	M1
LINC01002	M1
HILPDA	M1
EDIL3-DT	M1
AP001062.1	M1
AL162388.2	M1
THBD	M1
ANKRD37	M1
GDF1	M1
CILP	M1
GABRA2	M1
SLITRK2	M1
NCKAP5	M1
HSPB8	M1
CA12	M1
POLR2J2	M1
TMEM100	M1
GATD3B	M1
GUSBP9	M1
AMPD3	M1
FGF1	M1
MYRF	M1
PNPLA4	M1
AC016717.2	M1
KLF4	M1
MYO1D	M1
DUSP15	M1
ZNF334	M1
EDIL3	M1
AC006453.3	M1
RPS2P55	M1
CUL9	M1
AGAP14P	M1
ZNF860	M1
UPK3BL1	M1
AC108519.1	M1
MARCHF1	M1
HOXA3	M1
CEP250	M1
NARF	M1
AC114811.2	M1
WASH5P	M1
FRRS1L	M1
CPXM2	M1
GPR37	M1
ALDOC	M1
AL137002.2	M1
EPHA5	M1
CDK14	M1
AC024560.4	M1
POLR2J3.1	M1
LSP1P4	M1
BX284632.1	M1
AC013268.1	M1
GPRC5C	M1
PLEKHH2	M1
PKDCC	M1
TRHDE-AS1	M1
PLIN2	M1
CCDC3	M1
AL031686.1	M1
CCDC85A	M1
TTN	M1
IL1A	M1
NXPH2	M1
CBLN2	M1
CMC1	M1
ZFP3	M1
DSP	M1
KIAA1324	M1
LINGO2	M1
ARHGAP24	M1
RASGRP2	M1
RAB20	M1
NDRG3	M1
PRCD	M1
SLITRK4	M1
PCDHGA10	M1
NPIPA3	M1
NRXN3	M1
RSPO2	M1
PTGIS	M1
KANK4	M1
KLF11	M1
ZNF542P	M1
LINC01085	M1
AL109615.3	M1
TCAF2P1	M1
HOTAIRM1	M1
PTGER4	M1
FIGNL1	M1
HS6ST3	M1
AC097639.1	M1
EPHA7	M1
GLCE	M1
DIO2	M1
LMNTD2-AS1	M1
POLR2J3	M1
CYP2J2	M1
GPR68	M1
UGT2B11	M1
LINP1	M1
TNFAIP2	M1
VSNL1	M1
CBS	M1
SYTL1	M1
BNIP3	M2
PDK1	M2
FAM162A	M2
KDM4C	M2
AK4	M2
INHBB	M2
AC099548.2	M2
TPI1	M2
FAM66B	M2
AGAP2-AS1	M2
PCDHA10	M2
PGM1	M2
APLN	M2
BNIP3L	M2
PFKL	M2
SLC8A3	M2
EGLN1	M2
PRTG	M2
SCD	M2
C4orf3	M2
CA9	M2
GOLGA8A	M2
CASC9	M2
ZNF160	M2
KDM3A	M2
GYS1	M2
ZNF470	M2
PGM5	M2
FSIP2-AS1	M2
ITGA6-AS1	M2
ZNF525	M2
MPI	M2
ZNF717	M2
SAP30-DT	M2
MIF-AS1	M2
AC078883.1	M2
PCDHGA11	M2
SLC2A3	M2
NOL3	M2
BNIP3P1	M2
INSIG2	M2
DNAJC1	M2
STRA6LP	M2
DDT	M2
FGF11	M2
WDR54	M2
ANKZF1	M2
PWRN1	M2
PRDX4	M2
RSRP1	M2
PPIL3	M2
MTFP1	M2
CT75	M2
AL049650.2	M2
RPL17-C18orf32	M2
FRYL	M2
AL731533.3	M2
IPMK	M2
FUT11	M2
HK2	M2
TNIP1	M2
IL13RA1	M2
P4HA1	M2
PTCHD4	M2
CAT	M2
SLC25A36	M2
AC010980.2	M2
ZFP36L1	M2
ESPN	M2
AC007319.1	M2
SERF1A	M2
SAP30	M2
PRDM12	M2
ENTPD1-AS1	M2
SFRP2	M2
PPP1R3G	M2
PRICKLE3	M2
SLC44A3	M2
SOX5	M2
PARP8	M2
PCDH1	M2
PCDHB16	M2
SMG1P6	M2
ZNF605	M2
PRR5L	M2
YEATS2	M2
SDAD1P1	M2
LDHA	M2
TCAF2	M2
OBSL1	M2
ADCY2	M2
LDHAP4	M2
SNHG29	M2
ISCA1	M2
NPTX1	M2
HCFC1R1	M2
EMC9	M2
LNPK	M2
RNASE4	M2
IL17RD	M2
DPYSL2	M2
RNF5	M2
ATXN3	M2
PPP1R3E	M2
MIR210HG	M3
ZNF395	M3
PPFIA4	M3
TXNIP	M3
PFKFB4	M3
STC1	M3
GAPDH	M3
PGK1	M3
PFKFB3	M3
ENO1	M3
TPI1P1	M3
ALDOA	M3
VEGFA	M3
PGAM1	M3
MIF	M3
AC025678.3	M3
KDM4B	M3
ENO2	M3
ANO7	M3
AC006064.4	M3
HK1	M3
ANGPTL4	M3
BEND5	M3
MAPK7	M3
CRYBB2P1	M3
AC012085.1	M3
GPR146	M3
ARL10	M3
ENDOG	M3
AC114803.1	M3
FBXO42	M3
HDHD5	M3
AL158201.1	M3
ULK4P2	M3
USP28	M3
SLC16A3	M3
GLT1D1	M4
IGFBP4	M4
MRPL23	M4
AC105052.3	M4
UGT2B28	M4
FP565260.1	M4
TAF9B	M4
SAMD11	M4
WASH3P	M4
NAP1L3	M4
NPY	M4
C6orf141	M4
CNTN6	M4
CPNE1	M4
NPY1R	M4
AC107398.3	M4
DUSP4	M4
AL669918.1	M4
MT-CO2	M4
GABRA4	M4
CMTM8	M4
NXN	M4
BCL2L1	M4
GABRB1	M4
ADAMTSL2	M4
MT-ND2	M4
TFCP2	M4
COL24A1	M4
NBPF26	M4
ACKR3	M4
NPY5R	M4
MTATP6P1	M4
CPT1C	M4
TTC39A	M4
ZNF781	M4
MTND2P28	M4
AC118758.3	M4
MT-ND1	M4
EYA1	M4
MT-ND6	M4
F10	M4
DOK4	M4
AC087783.1	M4
MT-ATP6	M4
MT-ND4	M4
C2CD4C	M4
NBPF8	M4
CPED1	M4
HPGD	M4
MLLT11	M4
TOX	M4
MT-ND5	M4
MT-ATP8	M4
RRP9	M4
AC124856.1	M4
MT-ND4L	M4
POLRMTP1	M4
GCLM	M4
MT-CO3	M4
MT-ND3	M4
PICK1	M4
HMBS	M4
DUS1L	M4
ST7	M4
CYP4F29P	M5
GATD3A	M5
SLC16A2	M5
PWP2	M5
ANKRD20A11P	M5
FSIP2-AS2	M5
RAMP1	M5
PI4KAP1	M5
PI15	M5
PLEKHG4B	M5
FAS	M5
THAP9-AS1	M5
TRIM24	M5
ZIC3	M5
CHRNA7	M5
CYP4F35P	M5
PDE8A	M5
TUBA1B	M5
MICOS10-NBL1	M5
PLCB1	M5
TCN2	M5
FKBP5	M5
CCDC32	M5
C9orf40	M5
PCDHGB2	M5
ZP3	M5
NPIPB11	M5
OCLNP1	M5
LIX1	M5
GTF2H2B	M5
ZNF77	M5
GPS2P1	M5
HLA-DPA1	M5
NUS1P2	M5
U2AF1L4	M5
POMZP3	M5
HLA-DPB1	M5
PCDHB15	M5
LPCAT3	M5
DLEU2	M5
CHST7	M5
CPNE8	M5
MARS1	M5
SATB2	M5
PGPEP1	M5
ANKRD34B	M5
NADK2	M5
TSTD3	M5
TEX9	M5
M6PR	M5
CHST3	M5
GTF3C6	M5
PSPHP1	M5
LINC00907	M5
ATP23	M5
PLAAT3	M5
PCK2	M5
C1orf226	M5
TIMM10	M5
PILRB	M5
ARSD	M5
SCML1	M5
UCP2	M5
AC119751.4	M5
AC079298.3	M5

## Sheet: MSigDB_GO_M1
ID	Description	GeneRatio	BgRatio	RichFactor	FoldEnrichment	zScore	pvalue	p.adjust	qvalue	geneID	Count	gs_cat	gs_subcat	gs_cat_comb	module
GOBP_REGULATION_OF_SYNAPSE_ASSEMBLY	GOBP_REGULATION_OF_SYNAPSE_ASSEMBLY	5/109	103/31247	0.0485437	13.916	7.76828	3.14137e-05	0.0109738	0.00942134	SLITRK2/CBLN2/LINGO2/SLITRK4/EPHA7	5	C5	GO:BP	cat_C5_GO:BP	M1
GOBP_SYNAPSE_ASSEMBLY	GOBP_SYNAPSE_ASSEMBLY	6/109	180/31247	0.0333333	9.55566	6.81091	4.16508e-05	0.0134308	0.0115307	GABRA2/SLITRK2/CBLN2/LINGO2/SLITRK4/EPHA7	6	C5	GO:BP	cat_C5_GO:BP	M1
GOBP_POSITIVE_REGULATION_OF_SYNAPSE_ASSEMBLY	GOBP_POSITIVE_REGULATION_OF_SYNAPSE_ASSEMBLY	4/109	62/31247	0.0645161	18.4948	8.15826	6.6874e-05	0.0174014	0.0149395	SLITRK2/CBLN2/LINGO2/SLITRK4	4	C5	GO:BP	cat_C5_GO:BP	M1
GOBP_REGULATION_OF_ACTIN_FILAMENT_BASED_PROCESS	GOBP_REGULATION_OF_ACTIN_FILAMENT_BASED_PROCESS	8/109	392/31247	0.0204082	5.8504	5.71772	7.20483e-05	0.0174014	0.0149395	MET/DSG2/EPHA5/PLEKHH2/IL1A/DSP/KANK4/PTGER4	8	C5	GO:BP	cat_C5_GO:BP	M1
GOBP_REGULATION_OF_PRESYNAPSE_ORGANIZATION	GOBP_REGULATION_OF_PRESYNAPSE_ORGANIZATION	3/109	34/31247	0.0882353	25.2944	8.38577	0.000228358	0.0294449	0.0252792	SLITRK2/CBLN2/SLITRK4	3	C5	GO:BP	cat_C5_GO:BP	M1
GOBP_AXON_DEVELOPMENT	GOBP_AXON_DEVELOPMENT	8/109	479/31247	0.0167015	4.7878	4.94277	0.000282838	0.0329349	0.0282756	HOXA2/CHL1/SLITRK2/KLF4/EPHA5/SLITRK4/NRXN3/EPHA7	8	C5	GO:BP	cat_C5_GO:BP	M1
GOBP_EMBRYONIC_SKELETAL_SYSTEM_MORPHOGENESIS	GOBP_EMBRYONIC_SKELETAL_SYSTEM_MORPHOGENESIS	4/109	94/31247	0.0425532	12.1987	6.4335	0.000335584	0.0350297	0.030074	HOXA2/HOXA4/HOXD3/HOXA3	4	C5	GO:BP	cat_C5_GO:BP	M1
GOBP_POSITIVE_REGULATION_OF_CELL_JUNCTION_ASSEMBLY	GOBP_POSITIVE_REGULATION_OF_CELL_JUNCTION_ASSEMBLY	4/109	104/31247	0.0384615	11.0258	6.05925	0.000492675	0.0429481	0.0368721	SLITRK2/CBLN2/LINGO2/SLITRK4	4	C5	GO:BP	cat_C5_GO:BP	M1
GOBP_DESMOSOME_ORGANIZATION	GOBP_DESMOSOME_ORGANIZATION	2/109	10/31247	0.2	57.3339	10.5415	0.000532753	0.0429481	0.0368721	DSG2/DSP	2	C5	GO:BP	cat_C5_GO:BP	M1
GOBP_REGULATION_OF_CELL_JUNCTION_ASSEMBLY	GOBP_REGULATION_OF_CELL_JUNCTION_ASSEMBLY	5/109	201/31247	0.0248756	7.13109	5.15938	0.00071233	0.0477924	0.0410311	SLITRK2/CBLN2/LINGO2/SLITRK4/EPHA7	5	C5	GO:BP	cat_C5_GO:BP	M1
GOBP_REGULATION_OF_INSULIN_SECRETION_INVOLVED_IN_CELLULAR_RESPONSE_TO_GLUCOSE_STIMULUS	GOBP_REGULATION_OF_INSULIN_SECRETION_INVOLVED_IN_CELLULAR_RESPONSE_TO_GLUCOSE_STIMULUS	3/109	50/31247	0.06	17.2002	6.78287	0.000718254	0.0477924	0.0410311	EPHA5/GPR68/VSNL1	3	C5	GO:BP	cat_C5_GO:BP	M1

## Sheet: MSigDB_GO_M2
ID	Description	GeneRatio	BgRatio	RichFactor	FoldEnrichment	zScore	pvalue	p.adjust	qvalue	geneID	Count	gs_cat	gs_subcat	gs_cat_comb	module
GOBP_RESPONSE_TO_OXYGEN_LEVELS	GOBP_RESPONSE_TO_OXYGEN_LEVELS	1995-12-01	320/31247	0.0375	12.3343	11.2543	2.77185e-10	5.53137e-08	4.54194e-08	BNIP3/PDK1/FAM162A/AK4/BNIP3L/SLC8A3/EGLN1/CA9/NOL3/HK2/CAT/ZFP36L1	12	C5	GO:BP	cat_C5_GO:BP	M2
GOBP_CELLULAR_RESPONSE_TO_OXYGEN_LEVELS	GOBP_CELLULAR_RESPONSE_TO_OXYGEN_LEVELS	1995-09-01	165/31247	0.0545455	17.9409	12.0487	2.04207e-09	3.33414e-07	2.73774e-07	BNIP3/PDK1/FAM162A/AK4/BNIP3L/SLC8A3/EGLN1/NOL3/ZFP36L1	9	C5	GO:BP	cat_C5_GO:BP	M2
GOBP_MONOSACCHARIDE_METABOLIC_PROCESS	GOBP_MONOSACCHARIDE_METABOLIC_PROCESS	1995-10-01	263/31247	0.0380228	12.5063	10.3481	8.10955e-09	1.21373e-06	9.96621e-07	PDK1/TPI1/PGM1/PFKL/PGM5/MPI/SLC2A3/HK2/PPP1R3G/PPP1R3E	10	C5	GO:BP	cat_C5_GO:BP	M2
GOBP_GLUCOSE_METABOLIC_PROCESS	GOBP_GLUCOSE_METABOLIC_PROCESS	1995-08-01	201/31247	0.039801	13.0912	9.49685	1.91997e-07	2.06665e-05	1.69698e-05	PDK1/TPI1/PGM1/PFKL/PGM5/HK2/PPP1R3G/PPP1R3E	8	C5	GO:BP	cat_C5_GO:BP	M2
GOBP_GENERATION_OF_PRECURSOR_METABOLITES_AND_ENERGY	GOBP_GENERATION_OF_PRECURSOR_METABOLITES_AND_ENERGY	1995-11-01	494/31247	0.0222672	7.32404	7.82402	3.26297e-07	3.34874e-05	2.74972e-05	BNIP3/AK4/TPI1/PGM1/PFKL/GYS1/HK2/CAT/PPP1R3G/LDHA/PPP1R3E	11	C5	GO:BP	cat_C5_GO:BP	M2
GOBP_ADP_METABOLIC_PROCESS	GOBP_ADP_METABOLIC_PROCESS	1995-06-01	90/31247	0.0666667	21.9277	10.9795	3.41101e-07	3.40343e-05	2.79463e-05	AK4/TPI1/PGM1/PFKL/HK2/LDHA	6	C5	GO:BP	cat_C5_GO:BP	M2
GOBP_NUCLEOTIDE_PHOSPHORYLATION	GOBP_NUCLEOTIDE_PHOSPHORYLATION	1995-06-01	100/31247	0.06	19.7349	10.3624	6.3733e-07	6.02444e-05	4.94681e-05	AK4/TPI1/PGM1/PFKL/HK2/LDHA	6	C5	GO:BP	cat_C5_GO:BP	M2
GOBP_APOPTOTIC_MITOCHONDRIAL_CHANGES	GOBP_APOPTOTIC_MITOCHONDRIAL_CHANGES	1995-06-01	105/31247	0.0571429	18.7952	10.0865	8.50004e-07	7.82876e-05	6.42837e-05	BNIP3/FAM162A/BNIP3L/NOL3/HK2/NPTX1	6	C5	GO:BP	cat_C5_GO:BP	M2
GOBP_PYRUVATE_METABOLIC_PROCESS	GOBP_PYRUVATE_METABOLIC_PROCESS	1995-06-01	106/31247	0.0566038	18.6179	10.0336	8.9881e-07	8.07131e-05	6.62754e-05	PDK1/TPI1/PGM1/PFKL/HK2/LDHA	6	C5	GO:BP	cat_C5_GO:BP	M2
GOBP_RIBONUCLEOSIDE_DIPHOSPHATE_METABOLIC_PROCESS	GOBP_RIBONUCLEOSIDE_DIPHOSPHATE_METABOLIC_PROCESS	1995-06-01	112/31247	0.0535714	17.6205	9.73071	1.24221e-06	0.000106238	8.72346e-05	AK4/TPI1/PGM1/PFKL/HK2/LDHA	6	C5	GO:BP	cat_C5_GO:BP	M2
GOBP_NUCLEOSIDE_DIPHOSPHATE_METABOLIC_PROCESS	GOBP_NUCLEOSIDE_DIPHOSPHATE_METABOLIC_PROCESS	1995-06-01	130/31247	0.0461538	15.1807	8.94721	2.96343e-06	0.000236548	0.000194235	AK4/TPI1/PGM1/PFKL/HK2/LDHA	6	C5	GO:BP	cat_C5_GO:BP	M2
GOBP_PEPTIDYL_PROLINE_HYDROXYLATION_TO_4_HYDROXY_L_PROLINE	GOBP_PEPTIDYL_PROLINE_HYDROXYLATION_TO_4_HYDROXY_L_PROLINE	1995-03-01	10/31247	0.3	98.6747	17.0594	3.21672e-06	0.000251184	0.000206253	EGLN1/PRDX4/P4HA1	3	C5	GO:BP	cat_C5_GO:BP	M2
GOBP_NEGATIVE_REGULATION_OF_MEMBRANE_PERMEABILITY	GOBP_NEGATIVE_REGULATION_OF_MEMBRANE_PERMEABILITY	1995-03-01	11/31247	0.272727	89.7043	16.2491	4.41323e-06	0.000330257	0.000271182	BNIP3/NOL3/HK2	3	C5	GO:BP	cat_C5_GO:BP	M2
GOBP_PEPTIDYL_PROLINE_HYDROXYLATION	GOBP_PEPTIDYL_PROLINE_HYDROXYLATION	1995-03-01	15/31247	0.2	65.7832	13.8587	1.20628e-05	0.000817539	0.0006713	EGLN1/PRDX4/P4HA1	3	C5	GO:BP	cat_C5_GO:BP	M2
GOBP_RIBOSE_PHOSPHATE_METABOLIC_PROCESS	GOBP_RIBOSE_PHOSPHATE_METABOLIC_PROCESS	1995-08-01	395/31247	0.0202532	6.66159	6.25333	2.83295e-05	0.00178526	0.00146592	PDK1/AK4/TPI1/PGM1/PFKL/HK2/LDHA/ADCY2	8	C5	GO:BP	cat_C5_GO:BP	M2
GOBP_PEPTIDYL_PROLINE_MODIFICATION	GOBP_PEPTIDYL_PROLINE_MODIFICATION	1995-04-01	58/31247	0.0689655	22.6838	9.12779	2.99923e-05	0.00182597	0.00149935	EGLN1/PRDX4/PPIL3/P4HA1	4	C5	GO:BP	cat_C5_GO:BP	M2
GOBP_REGULATION_OF_MITOCHONDRIAL_MEMBRANE_PERMEABILITY	GOBP_REGULATION_OF_MITOCHONDRIAL_MEMBRANE_PERMEABILITY	1995-04-01	61/31247	0.0655738	21.5682	8.8797	3.66344e-05	0.00215723	0.00177135	BNIP3/BNIP3L/NOL3/HK2	4	C5	GO:BP	cat_C5_GO:BP	M2
GOBP_PURINE_CONTAINING_COMPOUND_METABOLIC_PROCESS	GOBP_PURINE_CONTAINING_COMPOUND_METABOLIC_PROCESS	1995-08-01	414/31247	0.0193237	6.35586	6.05812	3.94901e-05	0.00221638	0.00181992	PDK1/AK4/TPI1/PGM1/PFKL/HK2/LDHA/ADCY2	8	C5	GO:BP	cat_C5_GO:BP	M2
GOBP_REGULATION_OF_HISTONE_H3_K9_METHYLATION	GOBP_REGULATION_OF_HISTONE_H3_K9_METHYLATION	1995-03-01	25/31247	0.12	39.4699	10.6262	5.96462e-05	0.00319775	0.00262574	KDM4C/KDM3A/PRDM12	3	C5	GO:BP	cat_C5_GO:BP	M2
GOBP_CELLULAR_RESPONSE_TO_CHEMICAL_STRESS	GOBP_CELLULAR_RESPONSE_TO_CHEMICAL_STRESS	1995-07-01	334/31247	0.0209581	6.89344	5.97982	7.39649e-05	0.00390709	0.0032082	BNIP3/PDK1/NOL3/ANKZF1/CAT/ZFP36L1/PRR5L	7	C5	GO:BP	cat_C5_GO:BP	M2
GOBP_PROTEIN_HYDROXYLATION	GOBP_PROTEIN_HYDROXYLATION	1995-03-01	27/31247	0.111111	36.5462	10.2041	7.55206e-05	0.00393145	0.0032282	EGLN1/PRDX4/P4HA1	3	C5	GO:BP	cat_C5_GO:BP	M2
GOBP_REGULATION_OF_MEMBRANE_PERMEABILITY	GOBP_REGULATION_OF_MEMBRANE_PERMEABILITY	1995-04-01	76/31247	0.0526316	17.3114	7.86208	8.69824e-05	0.00440057	0.00361341	BNIP3/BNIP3L/NOL3/HK2	4	C5	GO:BP	cat_C5_GO:BP	M2
GOBP_CARBOHYDRATE_CATABOLIC_PROCESS	GOBP_CARBOHYDRATE_CATABOLIC_PROCESS	1995-05-01	154/31247	0.0324675	10.6791	6.64935	0.000110452	0.00541209	0.00444399	TPI1/PGM1/PFKL/HK2/LDHA	5	C5	GO:BP	cat_C5_GO:BP	M2
GOBP_HOMOPHILIC_CELL_ADHESION_VIA_PLASMA_MEMBRANE_ADHESION_MOLECULES	GOBP_HOMOPHILIC_CELL_ADHESION_VIA_PLASMA_MEMBRANE_ADHESION_MOLECULES	1995-05-01	170/31247	0.0294118	9.67399	6.26239	0.000175362	0.00818051	0.0067172	PCDHA10/PCDHGA11/PCDH1/PCDHB16/OBSL1	5	C5	GO:BP	cat_C5_GO:BP	M2
GOBP_ATP_METABOLIC_PROCESS	GOBP_ATP_METABOLIC_PROCESS	1995-06-01	273/31247	0.021978	7.22892	5.70836	0.000190923	0.00868096	0.00712814	AK4/TPI1/PGM1/PFKL/HK2/LDHA	6	C5	GO:BP	cat_C5_GO:BP	M2
GOBP_HISTONE_H3_K9_METHYLATION	GOBP_HISTONE_H3_K9_METHYLATION	1995-03-01	39/31247	0.0769231	25.3012	8.38578	0.000229804	0.00982687	0.00806907	KDM4C/KDM3A/PRDM12	3	C5	GO:BP	cat_C5_GO:BP	M2
GOBP_CELLULAR_CARBOHYDRATE_METABOLIC_PROCESS	GOBP_CELLULAR_CARBOHYDRATE_METABOLIC_PROCESS	1995-06-01	288/31247	0.0208333	6.85241	5.51003	0.000254501	0.0106298	0.00872841	PDK1/TPI1/GYS1/HK2/PPP1R3G/PPP1R3E	6	C5	GO:BP	cat_C5_GO:BP	M2
GOBP_REGULATION_OF_MITOCHONDRIAL_MEMBRANE_PERMEABILITY_INVOLVED_IN_APOPTOTIC_PROCESS	GOBP_REGULATION_OF_MITOCHONDRIAL_MEMBRANE_PERMEABILITY_INVOLVED_IN_APOPTOTIC_PROCESS	1995-03-01	45/31247	0.0666667	21.9277	7.75806	0.000352134	0.0131757	0.0108189	BNIP3/BNIP3L/NOL3	3	C5	GO:BP	cat_C5_GO:BP	M2
GOBP_MITOCHONDRIAL_TRANSPORT	GOBP_MITOCHONDRIAL_TRANSPORT	1995-05-01	200/31247	0.025	8.22289	5.65891	0.000371257	0.0134272	0.0110254	BNIP3/BNIP3L/NOL3/HK2/NPTX1	5	C5	GO:BP	cat_C5_GO:BP	M2
GOBP_GLUCAN_BIOSYNTHETIC_PROCESS	GOBP_GLUCAN_BIOSYNTHETIC_PROCESS	1995-03-01	46/31247	0.0652174	21.451	7.66524	0.000375874	0.0134272	0.0110254	GYS1/PPP1R3G/PPP1R3E	3	C5	GO:BP	cat_C5_GO:BP	M2
GOBP_REGULATION_OF_RELEASE_OF_CYTOCHROME_C_FROM_MITOCHONDRIA	GOBP_REGULATION_OF_RELEASE_OF_CYTOCHROME_C_FROM_MITOCHONDRIA	1995-03-01	46/31247	0.0652174	21.451	7.66524	0.000375874	0.0134272	0.0110254	BNIP3/FAM162A/NOL3	3	C5	GO:BP	cat_C5_GO:BP	M2
GOBP_RESPONSE_TO_OXIDATIVE_STRESS	GOBP_RESPONSE_TO_OXIDATIVE_STRESS	1995-07-01	436/31247	0.016055	5.28076	4.97081	0.000377547	0.0134272	0.0110254	BNIP3/PDK1/NOL3/ANKZF1/PRDX4/CAT/PRR5L	7	C5	GO:BP	cat_C5_GO:BP	M2
GOBP_MITOCHONDRIAL_FRAGMENTATION_INVOLVED_IN_APOPTOTIC_PROCESS	GOBP_MITOCHONDRIAL_FRAGMENTATION_INVOLVED_IN_APOPTOTIC_PROCESS	1995-02-01	10/31247	0.2	65.7832	11.3147	0.000405103	0.014266	0.0117141	BNIP3/NPTX1	2	C5	GO:BP	cat_C5_GO:BP	M2
GOBP_MITOCHONDRIAL_MEMBRANE_ORGANIZATION	GOBP_MITOCHONDRIAL_MEMBRANE_ORGANIZATION	1995-04-01	116/31247	0.0344828	11.3419	6.1624	0.000442474	0.0154308	0.0126706	BNIP3/BNIP3L/NOL3/HK2	4	C5	GO:BP	cat_C5_GO:BP	M2
GOBP_ENERGY_DERIVATION_BY_OXIDATION_OF_ORGANIC_COMPOUNDS	GOBP_ENERGY_DERIVATION_BY_OXIDATION_OF_ORGANIC_COMPOUNDS	1995-06-01	321/31247	0.0186916	6.14796	5.11967	0.000452864	0.0156412	0.0128434	BNIP3/AK4/GYS1/CAT/PPP1R3G/PPP1R3E	6	C5	GO:BP	cat_C5_GO:BP	M2
GOBP_CARBOHYDRATE_BIOSYNTHETIC_PROCESS	GOBP_CARBOHYDRATE_BIOSYNTHETIC_PROCESS	1995-05-01	210/31247	0.0238095	7.83133	5.48518	0.000463797	0.0157166	0.0129053	TPI1/PGM1/GYS1/PPP1R3G/PPP1R3E	5	C5	GO:BP	cat_C5_GO:BP	M2
GOBP_FRUCTOSE_6_PHOSPHATE_METABOLIC_PROCESS	GOBP_FRUCTOSE_6_PHOSPHATE_METABOLIC_PROCESS	1995-02-01	11/31247	0.181818	59.8029	10.7717	0.000494145	0.0159907	0.0131303	PFKL/HK2	2	C5	GO:BP	cat_C5_GO:BP	M2
GOBP_NADH_REGENERATION	GOBP_NADH_REGENERATION	1995-02-01	11/31247	0.181818	59.8029	10.7717	0.000494145	0.0159907	0.0131303	PFKL/HK2	2	C5	GO:BP	cat_C5_GO:BP	M2
GOBP_HISTONE_H3_K9_MODIFICATION	GOBP_HISTONE_H3_K9_MODIFICATION	1995-03-01	53/31247	0.0566038	18.6179	7.08879	0.000571197	0.0176874	0.0145235	KDM4C/KDM3A/PRDM12	3	C5	GO:BP	cat_C5_GO:BP	M2
GOBP_STRIATED_MUSCLE_CELL_APOPTOTIC_PROCESS	GOBP_STRIATED_MUSCLE_CELL_APOPTOTIC_PROCESS	1995-03-01	53/31247	0.0566038	18.6179	7.08879	0.000571197	0.0176874	0.0145235	BNIP3/NOL3/SFRP2	3	C5	GO:BP	cat_C5_GO:BP	M2
GOBP_NEGATIVE_REGULATION_OF_HISTONE_H3_K9_METHYLATION	GOBP_NEGATIVE_REGULATION_OF_HISTONE_H3_K9_METHYLATION	1995-02-01	12/31247	0.166667	54.8193	10.2973	0.0005918	0.0177145	0.0145458	KDM4C/KDM3A	2	C5	GO:BP	cat_C5_GO:BP	M2
GOBP_RELEASE_OF_CYTOCHROME_C_FROM_MITOCHONDRIA	GOBP_RELEASE_OF_CYTOCHROME_C_FROM_MITOCHONDRIA	1995-03-01	56/31247	0.0535714	17.6205	6.87447	0.000671458	0.0197695	0.0162332	BNIP3/FAM162A/NOL3	3	C5	GO:BP	cat_C5_GO:BP	M2
GOBP_REGULATION_OF_GENERATION_OF_PRECURSOR_METABOLITES_AND_ENERGY	GOBP_REGULATION_OF_GENERATION_OF_PRECURSOR_METABOLITES_AND_ENERGY	1995-04-01	134/31247	0.0298507	9.81838	5.64919	0.000761163	0.0220492	0.0181051	BNIP3/AK4/PPP1R3G/PPP1R3E	4	C5	GO:BP	cat_C5_GO:BP	M2
GOBP_GLYCOLYTIC_PROCESS_THROUGH_FRUCTOSE_6_PHOSPHATE	GOBP_GLYCOLYTIC_PROCESS_THROUGH_FRUCTOSE_6_PHOSPHATE	1995-02-01	14/31247	0.142857	46.988	9.50424	0.000812739	0.0228075	0.0187278	PFKL/HK2	2	C5	GO:BP	cat_C5_GO:BP	M2
GOBP_HISTONE_H3_K9_DEMETHYLATION	GOBP_HISTONE_H3_K9_DEMETHYLATION	1995-02-01	14/31247	0.142857	46.988	9.50424	0.000812739	0.0228075	0.0187278	KDM4C/KDM3A	2	C5	GO:BP	cat_C5_GO:BP	M2
GOBP_REGULATION_OF_STEM_CELL_DIFFERENTIATION	GOBP_REGULATION_OF_STEM_CELL_DIFFERENTIATION	1995-03-01	63/31247	0.047619	15.6627	6.43329	0.000947245	0.0253918	0.0208498	KDM4C/KDM3A/SOX5	3	C5	GO:BP	cat_C5_GO:BP	M2
GOBP_RESPONSE_TO_FATTY_ACID	GOBP_RESPONSE_TO_FATTY_ACID	1995-03-01	63/31247	0.047619	15.6627	6.43329	0.000947245	0.0253918	0.0208498	SCD/INSIG2/CAT	3	C5	GO:BP	cat_C5_GO:BP	M2
GOBP_REGULATION_OF_MITOCHONDRION_ORGANIZATION	GOBP_REGULATION_OF_MITOCHONDRION_ORGANIZATION	1995-04-01	143/31247	0.027972	9.20044	5.42767	0.000969663	0.0258002	0.0211852	BNIP3/FAM162A/BNIP3L/NOL3	4	C5	GO:BP	cat_C5_GO:BP	M2
GOBP_ALDEHYDE_BIOSYNTHETIC_PROCESS	GOBP_ALDEHYDE_BIOSYNTHETIC_PROCESS	1995-02-01	16/31247	0.125	41.1145	8.86307	0.00106751	0.0277861	0.0228158	TPI1/KDM3A	2	C5	GO:BP	cat_C5_GO:BP	M2
GOBP_POSITIVE_REGULATION_OF_GLYCOGEN_METABOLIC_PROCESS	GOBP_POSITIVE_REGULATION_OF_GLYCOGEN_METABOLIC_PROCESS	1995-02-01	16/31247	0.125	41.1145	8.86307	0.00106751	0.0277861	0.0228158	PPP1R3G/PPP1R3E	2	C5	GO:BP	cat_C5_GO:BP	M2
GOBP_NECROTIC_CELL_DEATH	GOBP_NECROTIC_CELL_DEATH	1995-03-01	67/31247	0.0447761	14.7276	6.21168	0.00113272	0.0292714	0.0240354	BNIP3/NOL3/IPMK	3	C5	GO:BP	cat_C5_GO:BP	M2
GOBP_CELLULAR_GLUCAN_METABOLIC_PROCESS	GOBP_CELLULAR_GLUCAN_METABOLIC_PROCESS	1995-03-01	74/31247	0.0405405	13.3344	5.86626	0.00150942	0.0357354	0.0293432	GYS1/PPP1R3G/PPP1R3E	3	C5	GO:BP	cat_C5_GO:BP	M2
GOBP_RESPONSE_TO_HYPEROXIA	GOBP_RESPONSE_TO_HYPEROXIA	1995-02-01	19/31247	0.105263	34.6227	8.09568	0.00151219	0.0357354	0.0293432	BNIP3/CAT	2	C5	GO:BP	cat_C5_GO:BP	M2
GOBP_POLYSACCHARIDE_BIOSYNTHETIC_PROCESS	GOBP_POLYSACCHARIDE_BIOSYNTHETIC_PROCESS	1995-03-01	75/31247	0.04	13.1566	5.82073	0.00156888	0.0363574	0.0298539	GYS1/PPP1R3G/PPP1R3E	3	C5	GO:BP	cat_C5_GO:BP	M2
GOBP_CELL_CELL_ADHESION_VIA_PLASMA_MEMBRANE_ADHESION_MOLECULES	GOBP_CELL_CELL_ADHESION_VIA_PLASMA_MEMBRANE_ADHESION_MOLECULES	1995-05-01	277/31247	0.0180505	5.93711	4.55783	0.00159784	0.0367914	0.0302103	PCDHA10/PCDHGA11/PCDH1/PCDHB16/OBSL1	5	C5	GO:BP	cat_C5_GO:BP	M2
GOBP_GLUCOSE_CATABOLIC_PROCESS	GOBP_GLUCOSE_CATABOLIC_PROCESS	1995-02-01	20/31247	0.1	32.8916	7.87847	0.00167689	0.037883	0.0311066	PFKL/HK2	2	C5	GO:BP	cat_C5_GO:BP	M2
GOBP_CELLULAR_CARBOHYDRATE_BIOSYNTHETIC_PROCESS	GOBP_CELLULAR_CARBOHYDRATE_BIOSYNTHETIC_PROCESS	1995-03-01	80/31247	0.0375	12.3343	5.60544	0.00188811	0.0401308	0.0329523	GYS1/PPP1R3G/PPP1R3E	3	C5	GO:BP	cat_C5_GO:BP	M2
GOBP_REGULATION_OF_HISTONE_METHYLATION	GOBP_REGULATION_OF_HISTONE_METHYLATION	1995-03-01	80/31247	0.0375	12.3343	5.60544	0.00188811	0.0401308	0.0329523	KDM4C/KDM3A/PRDM12	3	C5	GO:BP	cat_C5_GO:BP	M2
GOBP_CELLULAR_RESPONSE_TO_STEROL	GOBP_CELLULAR_RESPONSE_TO_STEROL	1995-02-01	23/31247	0.0869565	28.6014	7.31251	0.0022197	0.0450462	0.0369884	INHBB/INSIG2	2	C5	GO:BP	cat_C5_GO:BP	M2
GOBP_NEGATIVE_REGULATION_OF_HISTONE_METHYLATION	GOBP_NEGATIVE_REGULATION_OF_HISTONE_METHYLATION	1995-02-01	23/31247	0.0869565	28.6014	7.31251	0.0022197	0.0450462	0.0369884	KDM4C/KDM3A	2	C5	GO:BP	cat_C5_GO:BP	M2
GOBP_REGULATION_OF_HISTONE_MODIFICATION	GOBP_REGULATION_OF_HISTONE_MODIFICATION	1995-04-01	180/31247	0.0222222	7.30924	4.68791	0.0022549	0.0455033	0.0373638	KDM4C/KDM3A/PRDM12/YEATS2	4	C5	GO:BP	cat_C5_GO:BP	M2
GOBP_ENERGY_RESERVE_METABOLIC_PROCESS	GOBP_ENERGY_RESERVE_METABOLIC_PROCESS	1995-03-01	86/31247	0.0348837	11.4738	5.37111	0.00232118	0.0465793	0.0382473	GYS1/PPP1R3G/PPP1R3E	3	C5	GO:BP	cat_C5_GO:BP	M2
GOBP_MUSCLE_CELL_APOPTOTIC_PROCESS	GOBP_MUSCLE_CELL_APOPTOTIC_PROCESS	1995-03-01	87/31247	0.0344828	11.3419	5.33431	0.00239883	0.0476969	0.039165	BNIP3/NOL3/SFRP2	3	C5	GO:BP	cat_C5_GO:BP	M2
GOBP_RESPONSE_TO_MISFOLDED_PROTEIN	GOBP_RESPONSE_TO_MISFOLDED_PROTEIN	1995-02-01	24/31247	0.0833333	27.4096	7.14738	0.00241671	0.0476969	0.039165	RNF5/ATXN3	2	C5	GO:BP	cat_C5_GO:BP	M2
GOBP_AUTOPHAGY_OF_MITOCHONDRION	GOBP_AUTOPHAGY_OF_MITOCHONDRION	1995-03-01	88/31247	0.0340909	11.213	5.29811	0.00247807	0.0486405	0.0399399	BNIP3/BNIP3L/HK2	3	C5	GO:BP	cat_C5_GO:BP	M2

## Sheet: MSigDB_GO_M3
ID	Description	GeneRatio	BgRatio	RichFactor	FoldEnrichment	zScore	pvalue	p.adjust	qvalue	geneID	Count	gs_cat	gs_subcat	gs_cat_comb	module
GOBP_ADP_METABOLIC_PROCESS	GOBP_ADP_METABOLIC_PROCESS	1930-07-01	90/31247	0.0777778	81.0107	23.5643	2.50008e-12	3.44386e-10	2.07737e-10	GAPDH/PGK1/ENO1/ALDOA/PGAM1/ENO2/HK1	7	C5	GO:BP	cat_C5_GO:BP	M3
GOBP_NUCLEOTIDE_PHOSPHORYLATION	GOBP_NUCLEOTIDE_PHOSPHORYLATION	1930-07-01	100/31247	0.07	72.9097	22.3276	5.322e-12	6.89982e-10	4.16204e-10	GAPDH/PGK1/ENO1/ALDOA/PGAM1/ENO2/HK1	7	C5	GO:BP	cat_C5_GO:BP	M3
GOBP_PYRUVATE_METABOLIC_PROCESS	GOBP_PYRUVATE_METABOLIC_PROCESS	1930-07-01	106/31247	0.0660377	68.7827	21.6704	8.07095e-12	8.89419e-10	5.36506e-10	GAPDH/PGK1/ENO1/ALDOA/PGAM1/ENO2/HK1	7	C5	GO:BP	cat_C5_GO:BP	M3
GOBP_RIBONUCLEOSIDE_DIPHOSPHATE_METABOLIC_PROCESS	GOBP_RIBONUCLEOSIDE_DIPHOSPHATE_METABOLIC_PROCESS	1930-07-01	112/31247	0.0625	65.0979	21.0664	1.19517e-11	1.19734e-09	7.22247e-10	GAPDH/PGK1/ENO1/ALDOA/PGAM1/ENO2/HK1	7	C5	GO:BP	cat_C5_GO:BP	M3
GOBP_NUCLEOSIDE_DIPHOSPHATE_METABOLIC_PROCESS	GOBP_NUCLEOSIDE_DIPHOSPHATE_METABOLIC_PROCESS	1930-07-01	130/31247	0.0538462	56.0844	19.5103	3.44474e-11	3.30096e-09	1.99117e-09	GAPDH/PGK1/ENO1/ALDOA/PGAM1/ENO2/HK1	7	C5	GO:BP	cat_C5_GO:BP	M3
GOBP_MONOSACCHARIDE_METABOLIC_PROCESS	GOBP_MONOSACCHARIDE_METABOLIC_PROCESS	1930-08-01	263/31247	0.0304183	31.6826	15.4905	1.12908e-10	9.66016e-09	5.8271e-09	PFKFB4/GAPDH/PGK1/PFKFB3/ENO1/ALDOA/ENO2/HK1	8	C5	GO:BP	cat_C5_GO:BP	M3
GOBP_CARBOHYDRATE_CATABOLIC_PROCESS	GOBP_CARBOHYDRATE_CATABOLIC_PROCESS	1930-07-01	154/31247	0.0454545	47.3439	17.8725	1.13958e-10	9.66016e-09	5.8271e-09	GAPDH/PGK1/ENO1/ALDOA/PGAM1/ENO2/HK1	7	C5	GO:BP	cat_C5_GO:BP	M3
GOBP_ATP_METABOLIC_PROCESS	GOBP_ATP_METABOLIC_PROCESS	1930-07-01	273/31247	0.025641	26.7068	13.2249	6.16891e-09	4.53209e-07	2.7338e-07	GAPDH/PGK1/ENO1/ALDOA/PGAM1/ENO2/HK1	7	C5	GO:BP	cat_C5_GO:BP	M3
GOBP_RIBOSE_PHOSPHATE_METABOLIC_PROCESS	GOBP_RIBOSE_PHOSPHATE_METABOLIC_PROCESS	1930-07-01	395/31247	0.0177215	18.4581	10.8247	7.75111e-08	4.88099e-06	2.94426e-06	GAPDH/PGK1/ENO1/ALDOA/PGAM1/ENO2/HK1	7	C5	GO:BP	cat_C5_GO:BP	M3
GOBP_PURINE_CONTAINING_COMPOUND_METABOLIC_PROCESS	GOBP_PURINE_CONTAINING_COMPOUND_METABOLIC_PROCESS	1930-07-01	414/31247	0.0169082	17.611	10.5475	1.06636e-07	6.18487e-06	3.73077e-06	GAPDH/PGK1/ENO1/ALDOA/PGAM1/ENO2/HK1	7	C5	GO:BP	cat_C5_GO:BP	M3
GOBP_NADH_REGENERATION	GOBP_NADH_REGENERATION	1930-03-01	11/31247	0.272727	284.064	29.1082	1.31077e-07	7.40751e-06	4.46828e-06	ENO1/ENO2/HK1	3	C5	GO:BP	cat_C5_GO:BP	M3
GOBP_FRUCTOSE_METABOLIC_PROCESS	GOBP_FRUCTOSE_METABOLIC_PROCESS	1930-03-01	13/31247	0.230769	240.362	26.7593	2.26905e-07	1.25025e-05	7.54161e-06	PFKFB4/PFKFB3/ALDOA	3	C5	GO:BP	cat_C5_GO:BP	M3
GOBP_GLYCOLYTIC_PROCESS_THROUGH_FRUCTOSE_6_PHOSPHATE	GOBP_GLYCOLYTIC_PROCESS_THROUGH_FRUCTOSE_6_PHOSPHATE	1930-03-01	14/31247	0.214286	223.193	25.778	2.88601e-07	1.51447e-05	9.13543e-06	ENO1/ENO2/HK1	3	C5	GO:BP	cat_C5_GO:BP	M3
GOBP_GENERATION_OF_PRECURSOR_METABOLITES_AND_ENERGY	GOBP_GENERATION_OF_PRECURSOR_METABOLITES_AND_ENERGY	1930-07-01	494/31247	0.01417	14.759	9.55587	3.51578e-07	1.80204e-05	1.08701e-05	GAPDH/PGK1/ENO1/ALDOA/PGAM1/ENO2/HK1	7	C5	GO:BP	cat_C5_GO:BP	M3
GOBP_CELLULAR_RESPONSE_TO_OXYGEN_LEVELS	GOBP_CELLULAR_RESPONSE_TO_OXYGEN_LEVELS	1930-05-01	165/31247	0.030303	31.5626	12.2023	4.94771e-07	2.3706e-05	1.42997e-05	STC1/PGK1/ENO1/VEGFA/ENDOG	5	C5	GO:BP	cat_C5_GO:BP	M3
GOBP_RESPONSE_TO_OXYGEN_LEVELS	GOBP_RESPONSE_TO_OXYGEN_LEVELS	1930-06-01	320/31247	0.01875	19.5294	10.3283	5.31352e-07	2.4917e-05	1.50302e-05	STC1/PGK1/ENO1/VEGFA/ANGPTL4/ENDOG	6	C5	GO:BP	cat_C5_GO:BP	M3
GOBP_GLUCOSE_CATABOLIC_PROCESS	GOBP_GLUCOSE_CATABOLIC_PROCESS	1930-03-01	20/31247	0.15	156.235	21.5279	9.00353e-07	3.96876e-05	2.39399e-05	ENO1/ENO2/HK1	3	C5	GO:BP	cat_C5_GO:BP	M3
GOBP_GLUCOSE_METABOLIC_PROCESS	GOBP_GLUCOSE_METABOLIC_PROCESS	1930-05-01	201/31247	0.0248756	25.9096	10.9831	1.31013e-06	5.25005e-05	3.16688e-05	GAPDH/PGK1/ENO1/ENO2/HK1	5	C5	GO:BP	cat_C5_GO:BP	M3
GOBP_CARBOHYDRATE_PHOSPHORYLATION	GOBP_CARBOHYDRATE_PHOSPHORYLATION	1930-03-01	25/31247	0.12	124.988	19.2257	1.81062e-06	7.1261e-05	4.29853e-05	PFKFB4/PFKFB3/HK1	3	C5	GO:BP	cat_C5_GO:BP	M3
GOBP_NAD_METABOLIC_PROCESS	GOBP_NAD_METABOLIC_PROCESS	1930-03-01	29/31247	0.103448	107.748	17.8287	2.86908e-06	0.000103961	6.271e-05	ENO1/ENO2/HK1	3	C5	GO:BP	cat_C5_GO:BP	M3
GOBP_NADH_METABOLIC_PROCESS	GOBP_NADH_METABOLIC_PROCESS	1930-03-01	31/31247	0.0967742	100.797	17.2334	3.52486e-06	0.000123314	7.43842e-05	ENO1/ENO2/HK1	3	C5	GO:BP	cat_C5_GO:BP	M3
GOBP_MONOSACCHARIDE_CATABOLIC_PROCESS	GOBP_MONOSACCHARIDE_CATABOLIC_PROCESS	1930-03-01	41/31247	0.0731707	76.2122	14.9391	8.3053e-06	0.000273207	0.000164801	ENO1/ENO2/HK1	3	C5	GO:BP	cat_C5_GO:BP	M3
GOBP_NEGATIVE_REGULATION_OF_INTRINSIC_APOPTOTIC_SIGNALING_PATHWAY	GOBP_NEGATIVE_REGULATION_OF_INTRINSIC_APOPTOTIC_SIGNALING_PATHWAY	1930-03-01	102/31247	0.0294118	30.6343	9.29315	0.000128592	0.00318446	0.00192089	ENO1/MIF/MAPK7	3	C5	GO:BP	cat_C5_GO:BP	M3
GOBP_CELLULAR_CARBOHYDRATE_METABOLIC_PROCESS	GOBP_CELLULAR_CARBOHYDRATE_METABOLIC_PROCESS	1930-04-01	288/31247	0.0138889	14.4662	7.11722	0.000160341	0.00388342	0.00234252	PFKFB4/PFKFB3/PGAM1/HK1	4	C5	GO:BP	cat_C5_GO:BP	M3
GOBP_INTRINSIC_APOPTOTIC_SIGNALING_PATHWAY	GOBP_INTRINSIC_APOPTOTIC_SIGNALING_PATHWAY	1930-04-01	295/31247	0.0135593	14.1229	7.02037	0.000175774	0.00416566	0.00251277	ENO1/MIF/MAPK7/USP28	4	C5	GO:BP	cat_C5_GO:BP	M3
GOBP_RESPONSE_TO_ESTRADIOL	GOBP_RESPONSE_TO_ESTRADIOL	1930-03-01	123/31247	0.0243902	25.4041	8.40677	0.000223584	0.00497757	0.00300252	TXNIP/ENO2/ENDOG	3	C5	GO:BP	cat_C5_GO:BP	M3
GOBP_GLUCOSE_6_PHOSPHATE_METABOLIC_PROCESS	GOBP_GLUCOSE_6_PHOSPHATE_METABOLIC_PROCESS	1930-02-01	24/31247	0.0833333	86.7972	13.0348	0.000242727	0.00524482	0.00316372	PGAM1/HK1	2	C5	GO:BP	cat_C5_GO:BP	M3
GOBP_POSITIVE_REGULATION_OF_TRANSCRIPTION_FROM_RNA_POLYMERASE_II_PROMOTER_IN_RESPONSE_TO_STRESS	GOBP_POSITIVE_REGULATION_OF_TRANSCRIPTION_FROM_RNA_POLYMERASE_II_PROMOTER_IN_RESPONSE_TO_STRESS	1930-02-01	24/31247	0.0833333	86.7972	13.0348	0.000242727	0.00524482	0.00316372	VEGFA/MAPK7	2	C5	GO:BP	cat_C5_GO:BP	M3
GOBP_RESPONSE_TO_HYDROGEN_PEROXIDE	GOBP_RESPONSE_TO_HYDROGEN_PEROXIDE	1930-03-01	128/31247	0.0234375	24.4117	8.22788	0.000251403	0.00533159	0.00321607	TXNIP/MAPK7/ENDOG	3	C5	GO:BP	cat_C5_GO:BP	M3
GOBP_PLASMINOGEN_ACTIVATION	GOBP_PLASMINOGEN_ACTIVATION	1930-02-01	25/31247	0.08	83.3253	12.7654	0.000263677	0.00533159	0.00321607	PGK1/ENO1	2	C5	GO:BP	cat_C5_GO:BP	M3
GOBP_REGULATION_OF_VASCULATURE_DEVELOPMENT	GOBP_REGULATION_OF_VASCULATURE_DEVELOPMENT	1930-04-01	353/31247	0.0113314	11.8025	6.32754	0.000347908	0.00661257	0.00398876	PGK1/VEGFA/ANGPTL4/MAPK7	4	C5	GO:BP	cat_C5_GO:BP	M3
GOBP_NEGATIVE_REGULATION_OF_HYDROLASE_ACTIVITY	GOBP_NEGATIVE_REGULATION_OF_HYDROLASE_ACTIVITY	1930-04-01	369/31247	0.0108401	11.2907	6.16447	0.00041131	0.0073107	0.00440988	GAPDH/VEGFA/ANGPTL4/MAPK7	4	C5	GO:BP	cat_C5_GO:BP	M3
GOBP_NEGATIVE_REGULATION_OF_ENDOTHELIAL_CELL_APOPTOTIC_PROCESS	GOBP_NEGATIVE_REGULATION_OF_ENDOTHELIAL_CELL_APOPTOTIC_PROCESS	1930-02-01	36/31247	0.0555556	57.8648	10.5829	0.000550098	0.00891483	0.00537751	ANGPTL4/MAPK7	2	C5	GO:BP	cat_C5_GO:BP	M3
GOBP_REGULATION_OF_INTRINSIC_APOPTOTIC_SIGNALING_PATHWAY	GOBP_REGULATION_OF_INTRINSIC_APOPTOTIC_SIGNALING_PATHWAY	1930-03-01	171/31247	0.0175439	18.2731	7.02131	0.000586466	0.00943483	0.00569118	ENO1/MIF/MAPK7	3	C5	GO:BP	cat_C5_GO:BP	M3
GOBP_INTRINSIC_APOPTOTIC_SIGNALING_PATHWAY_IN_RESPONSE_TO_DNA_DAMAGE_BY_P53_CLASS_MEDIATOR	GOBP_INTRINSIC_APOPTOTIC_SIGNALING_PATHWAY_IN_RESPONSE_TO_DNA_DAMAGE_BY_P53_CLASS_MEDIATOR	1930-02-01	43/31247	0.0465116	48.445	9.6512	0.000785189	0.0121018	0.00729991	MIF/USP28	2	C5	GO:BP	cat_C5_GO:BP	M3
GOBP_RESPONSE_TO_REACTIVE_OXYGEN_SPECIES	GOBP_RESPONSE_TO_REACTIVE_OXYGEN_SPECIES	1930-03-01	204/31247	0.0147059	15.3172	6.35993	0.000977527	0.0135555	0.0081768	TXNIP/MAPK7/ENDOG	3	C5	GO:BP	cat_C5_GO:BP	M3
GOBP_REGULATION_OF_DNA_TEMPLATED_TRANSCRIPTION_IN_RESPONSE_TO_STRESS	GOBP_REGULATION_OF_DNA_TEMPLATED_TRANSCRIPTION_IN_RESPONSE_TO_STRESS	1930-02-01	53/31247	0.0377358	39.3044	8.65194	0.00119109	0.0160071	0.00965566	VEGFA/MAPK7	2	C5	GO:BP	cat_C5_GO:BP	M3
GOBP_NEGATIVE_REGULATION_OF_EPITHELIAL_CELL_APOPTOTIC_PROCESS	GOBP_NEGATIVE_REGULATION_OF_EPITHELIAL_CELL_APOPTOTIC_PROCESS	1930-02-01	54/31247	0.037037	38.5765	8.56737	0.00123617	0.0165122	0.00996033	ANGPTL4/MAPK7	2	C5	GO:BP	cat_C5_GO:BP	M3
GOBP_PLATELET_DERIVED_GROWTH_FACTOR_RECEPTOR_SIGNALING_PATHWAY	GOBP_PLATELET_DERIVED_GROWTH_FACTOR_RECEPTOR_SIGNALING_PATHWAY	1930-02-01	55/31247	0.0363636	37.8752	8.48508	0.00128205	0.0168193	0.0101456	TXNIP/VEGFA	2	C5	GO:BP	cat_C5_GO:BP	M3
GOBP_NEGATIVE_REGULATION_OF_APOPTOTIC_SIGNALING_PATHWAY	GOBP_NEGATIVE_REGULATION_OF_APOPTOTIC_SIGNALING_PATHWAY	1930-03-01	227/31247	0.0132159	13.7652	5.98387	0.00132898	0.0172298	0.0103932	ENO1/MIF/MAPK7	3	C5	GO:BP	cat_C5_GO:BP	M3
GOBP_ATP_BIOSYNTHETIC_PROCESS	GOBP_ATP_BIOSYNTHETIC_PROCESS	1930-02-01	57/31247	0.0350877	36.5462	8.32693	0.00137624	0.0176351	0.0106377	ENO1/ALDOA	2	C5	GO:BP	cat_C5_GO:BP	M3
GOBP_EMBRYO_IMPLANTATION	GOBP_EMBRYO_IMPLANTATION	1930-02-01	57/31247	0.0350877	36.5462	8.32693	0.00137624	0.0176351	0.0106377	STC1/VEGFA	2	C5	GO:BP	cat_C5_GO:BP	M3
GOBP_POSITIVE_CHEMOTAXIS	GOBP_POSITIVE_CHEMOTAXIS	1930-02-01	64/31247	0.03125	32.549	7.8321	0.00173117	0.0215565	0.0130031	VEGFA/MIF	2	C5	GO:BP	cat_C5_GO:BP	M3
GOBP_ZYMOGEN_ACTIVATION	GOBP_ZYMOGEN_ACTIVATION	1930-02-01	65/31247	0.0307692	32.0482	7.7679	0.00178507	0.0218572	0.0131845	PGK1/ENO1	2	C5	GO:BP	cat_C5_GO:BP	M3
GOBP_ENDOTHELIAL_CELL_APOPTOTIC_PROCESS	GOBP_ENDOTHELIAL_CELL_APOPTOTIC_PROCESS	1930-02-01	67/31247	0.0298507	31.0915	7.64374	0.00189523	0.0229511	0.0138443	ANGPTL4/MAPK7	2	C5	GO:BP	cat_C5_GO:BP	M3
GOBP_ENDOTHELIAL_CELL_DEVELOPMENT	GOBP_ENDOTHELIAL_CELL_DEVELOPMENT	1930-02-01	69/31247	0.0289855	30.1903	7.52492	0.00200856	0.0240591	0.0145127	STC1/VEGFA	2	C5	GO:BP	cat_C5_GO:BP	M3
GOBP_POSITIVE_REGULATION_OF_CYTOKINE_PRODUCTION_INVOLVED_IN_IMMUNE_RESPONSE	GOBP_POSITIVE_REGULATION_OF_CYTOKINE_PRODUCTION_INVOLVED_IN_IMMUNE_RESPONSE	1930-02-01	69/31247	0.0289855	30.1903	7.52492	0.00200856	0.0240591	0.0145127	MIF/HK1	2	C5	GO:BP	cat_C5_GO:BP	M3
GOBP_RIBONUCLEOSIDE_TRIPHOSPHATE_BIOSYNTHETIC_PROCESS	GOBP_RIBONUCLEOSIDE_TRIPHOSPHATE_BIOSYNTHETIC_PROCESS	1930-02-01	74/31247	0.027027	28.1505	7.2488	0.00230562	0.0269104	0.0162326	ENO1/ALDOA	2	C5	GO:BP	cat_C5_GO:BP	M3
GOBP_REGULATION_OF_OXIDATIVE_STRESS_INDUCED_CELL_DEATH	GOBP_REGULATION_OF_OXIDATIVE_STRESS_INDUCED_CELL_DEATH	1930-02-01	77/31247	0.025974	27.0537	7.09591	0.00249323	0.0278938	0.0168258	MAPK7/ENDOG	2	C5	GO:BP	cat_C5_GO:BP	M3
GOBP_INTRINSIC_APOPTOTIC_SIGNALING_PATHWAY_BY_P53_CLASS_MEDIATOR	GOBP_INTRINSIC_APOPTOTIC_SIGNALING_PATHWAY_BY_P53_CLASS_MEDIATOR	1930-02-01	79/31247	0.0253165	26.3688	6.99876	0.00262218	0.0290416	0.0175182	MIF/USP28	2	C5	GO:BP	cat_C5_GO:BP	M3
GOBP_NUCLEOSIDE_TRIPHOSPHATE_BIOSYNTHETIC_PROCESS	GOBP_NUCLEOSIDE_TRIPHOSPHATE_BIOSYNTHETIC_PROCESS	1930-02-01	85/31247	0.0235294	24.5075	6.72767	0.00302753	0.0320802	0.0193511	ENO1/ALDOA	2	C5	GO:BP	cat_C5_GO:BP	M3
GOBP_MONOSACCHARIDE_BIOSYNTHETIC_PROCESS	GOBP_MONOSACCHARIDE_BIOSYNTHETIC_PROCESS	1930-02-01	86/31247	0.0232558	24.2225	6.6852	0.00309777	0.0323577	0.0195185	PGK1/ENO2	2	C5	GO:BP	cat_C5_GO:BP	M3
GOBP_REGULATION_OF_NUCLEOTIDE_METABOLIC_PROCESS	GOBP_REGULATION_OF_NUCLEOTIDE_METABOLIC_PROCESS	1930-02-01	87/31247	0.0229885	23.9441	6.64345	0.00316877	0.0327886	0.0197784	ENO1/PGAM1	2	C5	GO:BP	cat_C5_GO:BP	M3
GOBP_REGULATION_OF_ANION_TRANSPORT	GOBP_REGULATION_OF_ANION_TRANSPORT	1930-02-01	89/31247	0.0224719	23.406	6.56201	0.00331306	0.0330406	0.0199304	STC1/MIF	2	C5	GO:BP	cat_C5_GO:BP	M3
GOBP_REGULATION_OF_ATP_METABOLIC_PROCESS	GOBP_REGULATION_OF_ATP_METABOLIC_PROCESS	1930-02-01	89/31247	0.0224719	23.406	6.56201	0.00331306	0.0330406	0.0199304	ENO1/PGAM1	2	C5	GO:BP	cat_C5_GO:BP	M3
GOBP_RIBONUCLEOSIDE_TRIPHOSPHATE_METABOLIC_PROCESS	GOBP_RIBONUCLEOSIDE_TRIPHOSPHATE_METABOLIC_PROCESS	1930-02-01	89/31247	0.0224719	23.406	6.56201	0.00331306	0.0330406	0.0199304	ENO1/ALDOA	2	C5	GO:BP	cat_C5_GO:BP	M3
GOBP_CELLULAR_RESPONSE_TO_HYDROGEN_PEROXIDE	GOBP_CELLULAR_RESPONSE_TO_HYDROGEN_PEROXIDE	1930-02-01	90/31247	0.0222222	23.1459	6.52228	0.00338634	0.0336193	0.0202795	MAPK7/ENDOG	2	C5	GO:BP	cat_C5_GO:BP	M3
GOBP_REGULATION_OF_EPITHELIAL_CELL_APOPTOTIC_PROCESS	GOBP_REGULATION_OF_EPITHELIAL_CELL_APOPTOTIC_PROCESS	1930-02-01	98/31247	0.0204082	21.2565	6.22611	0.00399972	0.0381618	0.0230196	ANGPTL4/MAPK7	2	C5	GO:BP	cat_C5_GO:BP	M3
GOBP_CELL_DEATH_IN_RESPONSE_TO_OXIDATIVE_STRESS	GOBP_CELL_DEATH_IN_RESPONSE_TO_OXIDATIVE_STRESS	1930-02-01	99/31247	0.020202	21.0418	6.19156	0.00407976	0.0387577	0.023379	MAPK7/ENDOG	2	C5	GO:BP	cat_C5_GO:BP	M3
GOBP_PEPTIDYL_SERINE_MODIFICATION	GOBP_PEPTIDYL_SERINE_MODIFICATION	1930-03-01	338/31247	0.00887574	9.24467	4.72445	0.00410204	0.0388021	0.0234058	VEGFA/MIF/MAPK7	3	C5	GO:BP	cat_C5_GO:BP	M3
GOBP_CYTOKINE_PRODUCTION_INVOLVED_IN_IMMUNE_RESPONSE	GOBP_CYTOKINE_PRODUCTION_INVOLVED_IN_IMMUNE_RESPONSE	1930-02-01	101/31247	0.019802	20.6251	6.12397	0.00424207	0.0391194	0.0235972	MIF/HK1	2	C5	GO:BP	cat_C5_GO:BP	M3
GOBP_INTRINSIC_APOPTOTIC_SIGNALING_PATHWAY_IN_RESPONSE_TO_DNA_DAMAGE	GOBP_INTRINSIC_APOPTOTIC_SIGNALING_PATHWAY_IN_RESPONSE_TO_DNA_DAMAGE	1930-02-01	101/31247	0.019802	20.6251	6.12397	0.00424207	0.0391194	0.0235972	MIF/USP28	2	C5	GO:BP	cat_C5_GO:BP	M3
GOBP_REGULATION_OF_RESPONSE_TO_OXIDATIVE_STRESS	GOBP_REGULATION_OF_RESPONSE_TO_OXIDATIVE_STRESS	1930-02-01	102/31247	0.0196078	20.4229	6.0909	0.00432434	0.0397119	0.0239546	MAPK7/ENDOG	2	C5	GO:BP	cat_C5_GO:BP	M3
GOBP_MUSCLE_CONTRACTION	GOBP_MUSCLE_CONTRACTION	1930-03-01	349/31247	0.00859599	8.9533	4.63188	0.00448509	0.0405672	0.0244705	STC1/ENO1/ALDOA	3	C5	GO:BP	cat_C5_GO:BP	M3
GOBP_NEURON_DEATH	GOBP_NEURON_DEATH	1930-03-01	352/31247	0.00852273	8.87699	4.60733	0.00459321	0.0411521	0.0248234	GAPDH/ENO2/ENDOG	3	C5	GO:BP	cat_C5_GO:BP	M3
GOBP_POSITIVE_REGULATION_OF_PEPTIDYL_SERINE_PHOSPHORYLATION	GOBP_POSITIVE_REGULATION_OF_PEPTIDYL_SERINE_PHOSPHORYLATION	1930-02-01	107/31247	0.0186916	19.4685	5.93236	0.00474676	0.0418474	0.0252428	VEGFA/MIF	2	C5	GO:BP	cat_C5_GO:BP	M3
GOBP_NUCLEOSIDE_TRIPHOSPHATE_METABOLIC_PROCESS	GOBP_NUCLEOSIDE_TRIPHOSPHATE_METABOLIC_PROCESS	1930-02-01	111/31247	0.018018	18.767	5.81307	0.0050979	0.0442353	0.0266831	ENO1/ALDOA	2	C5	GO:BP	cat_C5_GO:BP	M3
GOBP_REGULATION_OF_APOPTOTIC_SIGNALING_PATHWAY	GOBP_REGULATION_OF_APOPTOTIC_SIGNALING_PATHWAY	1930-03-01	367/31247	0.00817439	8.51417	4.48888	0.00515756	0.0444874	0.0268352	ENO1/MIF/MAPK7	3	C5	GO:BP	cat_C5_GO:BP	M3
GOBP_MONOCARBOXYLIC_ACID_TRANSPORT	GOBP_MONOCARBOXYLIC_ACID_TRANSPORT	1930-02-01	117/31247	0.017094	17.8046	5.64537	0.00564639	0.0476806	0.0287614	MIF/SLC16A3	2	C5	GO:BP	cat_C5_GO:BP	M3
GOBP_SMALL_MOLECULE_CATABOLIC_PROCESS	GOBP_SMALL_MOLECULE_CATABOLIC_PROCESS	1930-03-01	380/31247	0.00789474	8.22289	4.39155	0.00567917	0.0477744	0.028818	ENO1/ENO2/HK1	3	C5	GO:BP	cat_C5_GO:BP	M3
GOBP_POSITIVE_REGULATION_OF_MAP_KINASE_ACTIVITY	GOBP_POSITIVE_REGULATION_OF_MAP_KINASE_ACTIVITY	1930-02-01	118/31247	0.0169492	17.6537	5.61863	0.00574033	0.0479231	0.0289076	VEGFA/MIF	2	C5	GO:BP	cat_C5_GO:BP	M3
GOBP_EPITHELIAL_CELL_APOPTOTIC_PROCESS	GOBP_EPITHELIAL_CELL_APOPTOTIC_PROCESS	1930-02-01	121/31247	0.0165289	17.216	5.54034	0.00602645	0.0499335	0.0301203	ANGPTL4/MAPK7	2	C5	GO:BP	cat_C5_GO:BP	M3

## Sheet: MSigDB_GO_M4
ID	Description	GeneRatio	BgRatio	RichFactor	FoldEnrichment	zScore	pvalue	p.adjust	qvalue	geneID	Count	gs_cat	gs_subcat	gs_cat_comb	module
GOBP_OXIDATIVE_PHOSPHORYLATION	GOBP_OXIDATIVE_PHOSPHORYLATION	1956-11-01	139/31247	0.0791367	44.1569	21.6072	1.13251e-15	2.0438e-13	1.46312e-13	MT-CO2/MT-ND2/MT-ND1/MT-ND6/MT-ATP6/MT-ND4/MT-ND5/MT-ATP8/MT-ND4L/MT-CO3/MT-ND3	11	C5	GO:BP	cat_C5_GO:BP	M4
GOBP_AEROBIC_RESPIRATION	GOBP_AEROBIC_RESPIRATION	1956-11-01	187/31247	0.0588235	32.8225	18.494	3.08782e-14	2.88232e-12	2.0634e-12	MT-CO2/MT-ND2/MT-ND1/MT-ND6/MT-ATP6/MT-ND4/MT-ND5/MT-ATP8/MT-ND4L/MT-CO3/MT-ND3	11	C5	GO:BP	cat_C5_GO:BP	M4
GOBP_ATP_SYNTHESIS_COUPLED_ELECTRON_TRANSPORT	GOBP_ATP_SYNTHESIS_COUPLED_ELECTRON_TRANSPORT	1956-09-01	92/31247	0.0978261	54.5852	21.8098	7.524e-14	5.81928e-12	4.16592e-12	MT-CO2/MT-ND2/MT-ND1/MT-ND6/MT-ND4/MT-ND5/MT-ND4L/MT-CO3/MT-ND3	9	C5	GO:BP	cat_C5_GO:BP	M4
GOBP_CELLULAR_RESPIRATION	GOBP_CELLULAR_RESPIRATION	1956-11-01	231/31247	0.047619	26.5706	16.5284	3.15472e-13	1.85648e-11	1.32902e-11	MT-CO2/MT-ND2/MT-ND1/MT-ND6/MT-ATP6/MT-ND4/MT-ND5/MT-ATP8/MT-ND4L/MT-CO3/MT-ND3	11	C5	GO:BP	cat_C5_GO:BP	M4
GOBP_RESPIRATORY_ELECTRON_TRANSPORT_CHAIN	GOBP_RESPIRATORY_ELECTRON_TRANSPORT_CHAIN	1956-09-01	113/31247	0.079646	44.4411	19.6019	5.02521e-13	2.77617e-11	1.98741e-11	MT-CO2/MT-ND2/MT-ND1/MT-ND6/MT-ND4/MT-ND5/MT-ND4L/MT-CO3/MT-ND3	9	C5	GO:BP	cat_C5_GO:BP	M4
GOBP_ATP_METABOLIC_PROCESS	GOBP_ATP_METABOLIC_PROCESS	1956-11-01	273/31247	0.040293	22.4828	15.106	1.9461e-12	8.49692e-11	6.0828e-11	MT-CO2/MT-ND2/MT-ND1/MT-ND6/MT-ATP6/MT-ND4/MT-ND5/MT-ATP8/MT-ND4L/MT-CO3/MT-ND3	11	C5	GO:BP	cat_C5_GO:BP	M4
GOBP_MITOCHONDRIAL_ELECTRON_TRANSPORT_NADH_TO_UBIQUINONE	GOBP_MITOCHONDRIAL_ELECTRON_TRANSPORT_NADH_TO_UBIQUINONE	1956-07-01	51/31247	0.137255	76.5858	22.8903	4.38294e-12	1.62529e-10	1.16352e-10	MT-ND2/MT-ND1/MT-ND6/MT-ND4/MT-ND5/MT-ND4L/MT-ND3	7	C5	GO:BP	cat_C5_GO:BP	M4
GOBP_ENERGY_DERIVATION_BY_OXIDATION_OF_ORGANIC_COMPOUNDS	GOBP_ENERGY_DERIVATION_BY_OXIDATION_OF_ORGANIC_COMPOUNDS	1956-11-01	321/31247	0.0342679	19.1209	13.8276	1.11848e-11	3.72172e-10	2.66432e-10	MT-CO2/MT-ND2/MT-ND1/MT-ND6/MT-ATP6/MT-ND4/MT-ND5/MT-ATP8/MT-ND4L/MT-CO3/MT-ND3	11	C5	GO:BP	cat_C5_GO:BP	M4
GOBP_ELECTRON_TRANSPORT_CHAIN	GOBP_ELECTRON_TRANSPORT_CHAIN	1956-09-01	167/31247	0.0538922	30.0709	15.9607	1.74892e-11	5.31946e-10	3.80811e-10	MT-CO2/MT-ND2/MT-ND1/MT-ND6/MT-ND4/MT-ND5/MT-ND4L/MT-CO3/MT-ND3	9	C5	GO:BP	cat_C5_GO:BP	M4
GOBP_GENERATION_OF_PRECURSOR_METABOLITES_AND_ENERGY	GOBP_GENERATION_OF_PRECURSOR_METABOLITES_AND_ENERGY	1956-11-01	494/31247	0.0222672	12.4247	10.8453	1.08277e-09	2.25465e-08	1.61407e-08	MT-CO2/MT-ND2/MT-ND1/MT-ND6/MT-ATP6/MT-ND4/MT-ND5/MT-ATP8/MT-ND4L/MT-CO3/MT-ND3	11	C5	GO:BP	cat_C5_GO:BP	M4
GOBP_NADH_DEHYDROGENASE_COMPLEX_ASSEMBLY	GOBP_NADH_DEHYDROGENASE_COMPLEX_ASSEMBLY	1956-05-01	58/31247	0.0862069	48.1019	15.2135	6.56241e-08	1.05741e-06	7.5698e-07	MT-ND2/MT-ND1/MT-ND6/MT-ND4/MT-ND5	5	C5	GO:BP	cat_C5_GO:BP	M4
GOBP_PROTON_TRANSMEMBRANE_TRANSPORT	GOBP_PROTON_TRANSMEMBRANE_TRANSPORT	1956-06-01	153/31247	0.0392157	21.8817	10.9711	3.31313e-07	4.69563e-06	3.36152e-06	MT-CO2/MT-ATP6/MT-ND4/MT-ND5/MT-ATP8/MT-CO3	6	C5	GO:BP	cat_C5_GO:BP	M4
GOBP_MITOCHONDRIAL_RESPIRATORY_CHAIN_COMPLEX_ASSEMBLY	GOBP_MITOCHONDRIAL_RESPIRATORY_CHAIN_COMPLEX_ASSEMBLY	1956-05-01	94/31247	0.0531915	29.6799	11.7996	7.48572e-07	1.01828e-05	7.28972e-06	MT-ND2/MT-ND1/MT-ND6/MT-ND4/MT-ND5	5	C5	GO:BP	cat_C5_GO:BP	M4
GOBP_NEGATIVE_REGULATION_OF_INTRINSIC_APOPTOTIC_SIGNALING_PATHWAY_IN_RESPONSE_TO_DNA_DAMAGE	GOBP_NEGATIVE_REGULATION_OF_INTRINSIC_APOPTOTIC_SIGNALING_PATHWAY_IN_RESPONSE_TO_DNA_DAMAGE	1956-03-01	30/31247	0.1	55.7982	12.7235	2.1388e-05	0.000242249	0.000173422	TAF9B/BCL2L1/ACKR3	3	C5	GO:BP	cat_C5_GO:BP	M4
GOBP_REGULATION_OF_INTRINSIC_APOPTOTIC_SIGNALING_PATHWAY_IN_RESPONSE_TO_DNA_DAMAGE	GOBP_REGULATION_OF_INTRINSIC_APOPTOTIC_SIGNALING_PATHWAY_IN_RESPONSE_TO_DNA_DAMAGE	1956-03-01	38/31247	0.0789474	44.0512	11.2516	4.39913e-05	0.000490059	0.000350825	TAF9B/BCL2L1/ACKR3	3	C5	GO:BP	cat_C5_GO:BP	M4
GOBP_NEGATIVE_REGULATION_OF_APOPTOTIC_SIGNALING_PATHWAY	GOBP_NEGATIVE_REGULATION_OF_APOPTOTIC_SIGNALING_PATHWAY	1956-05-01	227/31247	0.0220264	12.2904	7.23396	5.46949e-05	0.000601867	0.000430866	TAF9B/BCL2L1/ACKR3/EYA1/GCLM	5	C5	GO:BP	cat_C5_GO:BP	M4
GOBP_ATP_BIOSYNTHETIC_PROCESS	GOBP_ATP_BIOSYNTHETIC_PROCESS	1956-03-01	57/31247	0.0526316	29.3675	9.08295	0.000148946	0.00156277	0.00111876	MT-CO2/MT-ATP6/MT-ATP8	3	C5	GO:BP	cat_C5_GO:BP	M4
GOBP_NEGATIVE_REGULATION_OF_ACUTE_INFLAMMATORY_RESPONSE	GOBP_NEGATIVE_REGULATION_OF_ACUTE_INFLAMMATORY_RESPONSE	1956-02-01	12/31247	0.166667	92.997	13.5058	0.00020582	0.00212655	0.00152236	NPY/NPY5R	2	C5	GO:BP	cat_C5_GO:BP	M4
GOBP_AGING	GOBP_AGING	1956-05-01	313/31247	0.0159744	8.91345	5.96207	0.000245582	0.00250864	0.00179589	NPY/NPY5R/MT-ATP6/MT-ND4/GCLM	5	C5	GO:BP	cat_C5_GO:BP	M4
GOBP_REGULATION_OF_ACUTE_INFLAMMATORY_RESPONSE_TO_ANTIGENIC_STIMULUS	GOBP_REGULATION_OF_ACUTE_INFLAMMATORY_RESPONSE_TO_ANTIGENIC_STIMULUS	1956-02-01	14/31247	0.142857	79.7117	12.4817	0.00028313	0.00284919	0.00203969	NPY/NPY5R	2	C5	GO:BP	cat_C5_GO:BP	M4
GOBP_REGULATION_OF_MITOCHONDRIAL_MEMBRANE_POTENTIAL	GOBP_REGULATION_OF_MITOCHONDRIAL_MEMBRANE_POTENTIAL	1956-03-01	71/31247	0.0422535	23.5767	8.06968	0.000285822	0.00286563	0.00205145	BCL2L1/MLLT11/GCLM	3	C5	GO:BP	cat_C5_GO:BP	M4
GOBP_RIBONUCLEOSIDE_TRIPHOSPHATE_BIOSYNTHETIC_PROCESS	GOBP_RIBONUCLEOSIDE_TRIPHOSPHATE_BIOSYNTHETIC_PROCESS	1956-03-01	74/31247	0.0405405	22.6209	7.89	0.000322942	0.00322585	0.00230933	MT-CO2/MT-ATP6/MT-ATP8	3	C5	GO:BP	cat_C5_GO:BP	M4
GOBP_OUTFLOW_TRACT_MORPHOGENESIS	GOBP_OUTFLOW_TRACT_MORPHOGENESIS	1956-03-01	81/31247	0.037037	20.666	7.50922	0.000421296	0.00413583	0.00296077	NPY1R/NPY5R/EYA1	3	C5	GO:BP	cat_C5_GO:BP	M4
GOBP_NEGATIVE_REGULATION_OF_RESPONSE_TO_DNA_DAMAGE_STIMULUS	GOBP_NEGATIVE_REGULATION_OF_RESPONSE_TO_DNA_DAMAGE_STIMULUS	1956-03-01	82/31247	0.0365854	20.414	7.45872	0.000436741	0.00426808	0.00305544	TAF9B/BCL2L1/ACKR3	3	C5	GO:BP	cat_C5_GO:BP	M4
GOBP_MITOCHONDRIAL_ELECTRON_TRANSPORT_CYTOCHROME_C_TO_OXYGEN	GOBP_MITOCHONDRIAL_ELECTRON_TRANSPORT_CYTOCHROME_C_TO_OXYGEN	1956-02-01	18/31247	0.111111	61.998	10.9686	0.000473844	0.00454857	0.00325624	MT-CO2/MT-CO3	2	C5	GO:BP	cat_C5_GO:BP	M4
GOBP_NUCLEOSIDE_TRIPHOSPHATE_BIOSYNTHETIC_PROCESS	GOBP_NUCLEOSIDE_TRIPHOSPHATE_BIOSYNTHETIC_PROCESS	1956-03-01	85/31247	0.0352941	19.6935	7.31246	0.000485245	0.00464154	0.0033228	MT-CO2/MT-ATP6/MT-ATP8	3	C5	GO:BP	cat_C5_GO:BP	M4
GOBP_REGULATION_OF_APOPTOTIC_SIGNALING_PATHWAY	GOBP_REGULATION_OF_APOPTOTIC_SIGNALING_PATHWAY	1956-05-01	367/31247	0.013624	7.60194	5.39066	0.000508265	0.00482763	0.00345602	TAF9B/BCL2L1/ACKR3/EYA1/GCLM	5	C5	GO:BP	cat_C5_GO:BP	M4
GOBP_MITOCHONDRIAL_ATP_SYNTHESIS_COUPLED_PROTON_TRANSPORT	GOBP_MITOCHONDRIAL_ATP_SYNTHESIS_COUPLED_PROTON_TRANSPORT	1956-02-01	19/31247	0.105263	58.735	10.6665	0.000528982	0.00500683	0.0035843	MT-ATP6/MT-ATP8	2	C5	GO:BP	cat_C5_GO:BP	M4
GOBP_RIBONUCLEOSIDE_TRIPHOSPHATE_METABOLIC_PROCESS	GOBP_RIBONUCLEOSIDE_TRIPHOSPHATE_METABOLIC_PROCESS	1956-03-01	89/31247	0.0337079	18.8084	7.12872	0.000555106	0.00521761	0.0037352	MT-CO2/MT-ATP6/MT-ATP8	3	C5	GO:BP	cat_C5_GO:BP	M4
GOBP_MITOCHONDRIAL_DEPOLARIZATION	GOBP_MITOCHONDRIAL_DEPOLARIZATION	1956-02-01	21/31247	0.0952381	53.1412	10.1277	0.000648134	0.0060292	0.0043162	MLLT11/GCLM	2	C5	GO:BP	cat_C5_GO:BP	M4
GOBP_EXTRINSIC_APOPTOTIC_SIGNALING_PATHWAY	GOBP_EXTRINSIC_APOPTOTIC_SIGNALING_PATHWAY	1956-04-01	221/31247	0.0180995	10.0992	5.75194	0.000670536	0.00620354	0.00444101	BCL2L1/EYA1/MLLT11/GCLM	4	C5	GO:BP	cat_C5_GO:BP	M4
GOBP_NEGATIVE_REGULATION_OF_EXTRINSIC_APOPTOTIC_SIGNALING_PATHWAY	GOBP_NEGATIVE_REGULATION_OF_EXTRINSIC_APOPTOTIC_SIGNALING_PATHWAY	1956-03-01	97/31247	0.0309278	17.2572	6.79483	0.000713431	0.00648073	0.00463944	BCL2L1/EYA1/GCLM	3	C5	GO:BP	cat_C5_GO:BP	M4
GOBP_INTRINSIC_APOPTOTIC_SIGNALING_PATHWAY_IN_RESPONSE_TO_DNA_DAMAGE	GOBP_INTRINSIC_APOPTOTIC_SIGNALING_PATHWAY_IN_RESPONSE_TO_DNA_DAMAGE	1956-03-01	101/31247	0.029703	16.5737	6.64246	0.000802312	0.0072513	0.00519108	TAF9B/BCL2L1/ACKR3	3	C5	GO:BP	cat_C5_GO:BP	M4
GOBP_NEGATIVE_REGULATION_OF_INTRINSIC_APOPTOTIC_SIGNALING_PATHWAY	GOBP_NEGATIVE_REGULATION_OF_INTRINSIC_APOPTOTIC_SIGNALING_PATHWAY	1956-03-01	102/31247	0.0294118	16.4112	6.60572	0.000825579	0.00740014	0.00529763	TAF9B/BCL2L1/ACKR3	3	C5	GO:BP	cat_C5_GO:BP	M4
GOBP_APOPTOTIC_MITOCHONDRIAL_CHANGES	GOBP_APOPTOTIC_MITOCHONDRIAL_CHANGES	1956-03-01	105/31247	0.0285714	15.9423	6.49855	0.000897942	0.00799582	0.00572407	BCL2L1/MLLT11/GCLM	3	C5	GO:BP	cat_C5_GO:BP	M4
GOBP_ACUTE_INFLAMMATORY_RESPONSE_TO_ANTIGENIC_STIMULUS	GOBP_ACUTE_INFLAMMATORY_RESPONSE_TO_ANTIGENIC_STIMULUS	1956-02-01	25/31247	0.08	44.6386	9.24883	0.000921656	0.00818008	0.00585598	NPY/NPY5R	2	C5	GO:BP	cat_C5_GO:BP	M4
GOBP_FEEDING_BEHAVIOR	GOBP_FEEDING_BEHAVIOR	1956-03-01	107/31247	0.0280374	15.6444	6.42953	0.00094835	0.00838949	0.00600589	NPY/NPY1R/NPY5R	3	C5	GO:BP	cat_C5_GO:BP	M4
GOBP_NEUROPEPTIDE_SIGNALING_PATHWAY	GOBP_NEUROPEPTIDE_SIGNALING_PATHWAY	1956-03-01	108/31247	0.0277778	15.4995	6.39572	0.000974212	0.00856231	0.00612961	NPY/NPY1R/NPY5R	3	C5	GO:BP	cat_C5_GO:BP	M4
GOBP_REGULATION_OF_MEMBRANE_POTENTIAL	GOBP_REGULATION_OF_MEMBRANE_POTENTIAL	1956-05-01	425/31247	0.0117647	6.5645	4.89403	0.000982284	0.00860532	0.0061604	GABRA4/BCL2L1/GABRB1/MLLT11/GCLM	5	C5	GO:BP	cat_C5_GO:BP	M4
GOBP_ATP_SYNTHESIS_COUPLED_PROTON_TRANSPORT	GOBP_ATP_SYNTHESIS_COUPLED_PROTON_TRANSPORT	1956-02-01	26/31247	0.0769231	42.9217	9.06106	0.000997314	0.00863746	0.00618341	MT-ATP6/MT-ATP8	2	C5	GO:BP	cat_C5_GO:BP	M4
GOBP_REGULATION_OF_RESPONSE_TO_DNA_DAMAGE_STIMULUS	GOBP_REGULATION_OF_RESPONSE_TO_DNA_DAMAGE_STIMULUS	1956-04-01	246/31247	0.0162602	9.07288	5.38623	0.000998716	0.00863746	0.00618341	TAF9B/BCL2L1/ACKR3/EYA1	4	C5	GO:BP	cat_C5_GO:BP	M4
GOBP_NUCLEOSIDE_TRIPHOSPHATE_METABOLIC_PROCESS	GOBP_NUCLEOSIDE_TRIPHOSPHATE_METABOLIC_PROCESS	1956-03-01	111/31247	0.027027	15.0806	6.29691	0.00105447	0.00906175	0.00648715	MT-CO2/MT-ATP6/MT-ATP8	3	C5	GO:BP	cat_C5_GO:BP	M4
GOBP_GAMMA_AMINOBUTYRIC_ACID_SIGNALING_PATHWAY	GOBP_GAMMA_AMINOBUTYRIC_ACID_SIGNALING_PATHWAY	1956-02-01	27/31247	0.0740741	41.332	8.88366	0.00107586	0.00918724	0.00657699	GABRA4/GABRB1	2	C5	GO:BP	cat_C5_GO:BP	M4
GOBP_NEGATIVE_REGULATION_OF_INFLAMMATORY_RESPONSE_TO_ANTIGENIC_STIMULUS	GOBP_NEGATIVE_REGULATION_OF_INFLAMMATORY_RESPONSE_TO_ANTIGENIC_STIMULUS	1956-02-01	31/31247	0.0645161	35.9988	8.26081	0.00141875	0.0118171	0.00845966	NPY/NPY5R	2	C5	GO:BP	cat_C5_GO:BP	M4
GOBP_NEGATIVE_REGULATION_OF_SIGNAL_TRANSDUCTION_IN_ABSENCE_OF_LIGAND	GOBP_NEGATIVE_REGULATION_OF_SIGNAL_TRANSDUCTION_IN_ABSENCE_OF_LIGAND	1956-02-01	33/31247	0.0606061	33.8171	7.99207	0.00160727	0.0132246	0.00946724	BCL2L1/EYA1	2	C5	GO:BP	cat_C5_GO:BP	M4
GOBP_POSITIVE_REGULATION_OF_MAPK_CASCADE	GOBP_POSITIVE_REGULATION_OF_MAPK_CASCADE	1956-05-01	492/31247	0.0101626	5.67055	4.42455	0.00187145	0.0153052	0.0109567	IGFBP4/NPY/ACKR3/NPY5R/DOK4	5	C5	GO:BP	cat_C5_GO:BP	M4
GOBP_INTRINSIC_APOPTOTIC_SIGNALING_PATHWAY	GOBP_INTRINSIC_APOPTOTIC_SIGNALING_PATHWAY	1956-04-01	295/31247	0.0135593	7.56586	4.80103	0.0019438	0.0158014	0.0113119	TAF9B/BCL2L1/ACKR3/MLLT11	4	C5	GO:BP	cat_C5_GO:BP	M4
GOBP_ARP2_3_COMPLEX_MEDIATED_ACTIN_NUCLEATION	GOBP_ARP2_3_COMPLEX_MEDIATED_ACTIN_NUCLEATION	1956-02-01	39/31247	0.0512821	28.6145	7.3116	0.00224017	0.017987	0.0128766	WASH3P/PICK1	2	C5	GO:BP	cat_C5_GO:BP	M4
GOBP_EATING_BEHAVIOR	GOBP_EATING_BEHAVIOR	1956-02-01	39/31247	0.0512821	28.6145	7.3116	0.00224017	0.017987	0.0128766	NPY/NPY5R	2	C5	GO:BP	cat_C5_GO:BP	M4
GOBP_RESPONSE_TO_OXYGEN_LEVELS	GOBP_RESPONSE_TO_OXYGEN_LEVELS	1956-04-01	320/31247	0.0125	6.97478	4.55202	0.00260816	0.0205839	0.0147357	MT-ATP6/MT-ND4/MT-ND5/PICK1	4	C5	GO:BP	cat_C5_GO:BP	M4
GOBP_REGULATION_OF_EXTRINSIC_APOPTOTIC_SIGNALING_PATHWAY	GOBP_REGULATION_OF_EXTRINSIC_APOPTOTIC_SIGNALING_PATHWAY	1956-03-01	153/31247	0.0196078	10.9408	5.22284	0.00263856	0.0207031	0.014821	BCL2L1/EYA1/GCLM	3	C5	GO:BP	cat_C5_GO:BP	M4
GOBP_REGULATION_OF_EXTRINSIC_APOPTOTIC_SIGNALING_PATHWAY_IN_ABSENCE_OF_LIGAND	GOBP_REGULATION_OF_EXTRINSIC_APOPTOTIC_SIGNALING_PATHWAY_IN_ABSENCE_OF_LIGAND	1956-02-01	44/31247	0.0454545	25.3628	6.85224	0.00284356	0.0221193	0.0158348	BCL2L1/EYA1	2	C5	GO:BP	cat_C5_GO:BP	M4
GOBP_REGULATION_OF_INFLAMMATORY_RESPONSE_TO_ANTIGENIC_STIMULUS	GOBP_REGULATION_OF_INFLAMMATORY_RESPONSE_TO_ANTIGENIC_STIMULUS	1956-02-01	45/31247	0.0444444	24.7992	6.76946	0.00297241	0.022924	0.0164109	NPY/NPY5R	2	C5	GO:BP	cat_C5_GO:BP	M4
GOBP_REGULATION_OF_RELEASE_OF_CYTOCHROME_C_FROM_MITOCHONDRIA	GOBP_REGULATION_OF_RELEASE_OF_CYTOCHROME_C_FROM_MITOCHONDRIA	1956-02-01	46/31247	0.0434783	24.2601	6.68933	0.00310396	0.0237356	0.0169919	BCL2L1/MLLT11	2	C5	GO:BP	cat_C5_GO:BP	M4
GOBP_REGULATION_OF_ACUTE_INFLAMMATORY_RESPONSE	GOBP_REGULATION_OF_ACUTE_INFLAMMATORY_RESPONSE	1956-02-01	47/31247	0.0425532	23.7439	6.61171	0.0032382	0.0244173	0.0174799	NPY/NPY5R	2	C5	GO:BP	cat_C5_GO:BP	M4
GOBP_REGULATION_OF_MEMBRANE_DEPOLARIZATION	GOBP_REGULATION_OF_MEMBRANE_DEPOLARIZATION	1956-02-01	47/31247	0.0425532	23.7439	6.61171	0.0032382	0.0244173	0.0174799	MLLT11/GCLM	2	C5	GO:BP	cat_C5_GO:BP	M4
GOBP_ERK1_AND_ERK2_CASCADE	GOBP_ERK1_AND_ERK2_CASCADE	1956-04-01	341/31247	0.0117302	6.54525	4.36268	0.00327518	0.0246275	0.0176304	NPY/DUSP4/ACKR3/NPY5R	4	C5	GO:BP	cat_C5_GO:BP	M4
GOBP_CENTRAL_NERVOUS_SYSTEM_NEURON_DIFFERENTIATION	GOBP_CENTRAL_NERVOUS_SYSTEM_NEURON_DIFFERENTIATION	1956-03-01	169/31247	0.0177515	9.90501	4.91844	0.00349147	0.0259654	0.0185882	NPY/GABRB1/TOX	3	C5	GO:BP	cat_C5_GO:BP	M4
GOBP_RESPONSE_TO_NICOTINE	GOBP_RESPONSE_TO_NICOTINE	1956-02-01	49/31247	0.0408163	22.7748	6.46346	0.00351471	0.0259954	0.0186096	MT-ND6/MT-ND4	2	C5	GO:BP	cat_C5_GO:BP	M4
GOBP_REGULATION_OF_INTRINSIC_APOPTOTIC_SIGNALING_PATHWAY	GOBP_REGULATION_OF_INTRINSIC_APOPTOTIC_SIGNALING_PATHWAY	1956-03-01	171/31247	0.0175439	9.78916	4.88326	0.00360855	0.0266167	0.0190545	TAF9B/BCL2L1/ACKR3	3	C5	GO:BP	cat_C5_GO:BP	M4
GOBP_SYNAPTIC_TRANSMISSION_GABAERGIC	GOBP_SYNAPTIC_TRANSMISSION_GABAERGIC	1956-02-01	51/31247	0.0392157	21.8817	6.32378	0.00380186	0.0278906	0.0199664	GABRA4/NPY5R	2	C5	GO:BP	cat_C5_GO:BP	M4
GOBP_ACTIN_NUCLEATION	GOBP_ACTIN_NUCLEATION	1956-02-01	52/31247	0.0384615	21.4609	6.2569	0.00394941	0.0288168	0.0206295	WASH3P/PICK1	2	C5	GO:BP	cat_C5_GO:BP	M4
GOBP_RELEASE_OF_CYTOCHROME_C_FROM_MITOCHONDRIA	GOBP_RELEASE_OF_CYTOCHROME_C_FROM_MITOCHONDRIA	1956-02-01	56/31247	0.0357143	19.9279	6.00702	0.00456582	0.0326976	0.0234076	BCL2L1/MLLT11	2	C5	GO:BP	cat_C5_GO:BP	M4
GOBP_RIBOSE_PHOSPHATE_BIOSYNTHETIC_PROCESS	GOBP_RIBOSE_PHOSPHATE_BIOSYNTHETIC_PROCESS	1956-03-01	191/31247	0.0157068	8.76412	4.5605	0.00491264	0.0349042	0.0249873	MT-CO2/MT-ATP6/MT-ATP8	3	C5	GO:BP	cat_C5_GO:BP	M4
GOBP_MITOCHONDRIAL_TRANSPORT	GOBP_MITOCHONDRIAL_TRANSPORT	1956-03-01	200/31247	0.015	8.36973	4.4303	0.00558082	0.0383433	0.0274493	BCL2L1/MT-ATP6/MT-ATP8	3	C5	GO:BP	cat_C5_GO:BP	M4
GOBP_PURINE_CONTAINING_COMPOUND_BIOSYNTHETIC_PROCESS	GOBP_PURINE_CONTAINING_COMPOUND_BIOSYNTHETIC_PROCESS	1956-03-01	200/31247	0.015	8.36973	4.4303	0.00558082	0.0383433	0.0274493	MT-CO2/MT-ATP6/MT-ATP8	3	C5	GO:BP	cat_C5_GO:BP	M4
GOBP_SIGNAL_TRANSDUCTION_IN_ABSENCE_OF_LIGAND	GOBP_SIGNAL_TRANSDUCTION_IN_ABSENCE_OF_LIGAND	1956-02-01	66/31247	0.030303	16.9085	5.48194	0.00628716	0.0424306	0.0303753	BCL2L1/EYA1	2	C5	GO:BP	cat_C5_GO:BP	M4
GOBP_NEGATIVE_REGULATION_OF_NEURON_DEATH	GOBP_NEGATIVE_REGULATION_OF_NEURON_DEATH	1956-03-01	209/31247	0.0143541	8.00931	4.30803	0.0063011	0.0424306	0.0303753	NPY/BCL2L1/GCLM	3	C5	GO:BP	cat_C5_GO:BP	M4
GOBP_CHLORIDE_TRANSMEMBRANE_TRANSPORT	GOBP_CHLORIDE_TRANSMEMBRANE_TRANSPORT	1956-02-01	67/31247	0.0298507	16.6562	5.43578	0.0064732	0.0432666	0.0309738	GABRA4/GABRB1	2	C5	GO:BP	cat_C5_GO:BP	M4
GOBP_G_PROTEIN_COUPLED_RECEPTOR_SIGNALING_PATHWAY_COUPLED_TO_CYCLIC_NUCLEOTIDE_SECOND_MESSENGER	GOBP_G_PROTEIN_COUPLED_RECEPTOR_SIGNALING_PATHWAY_COUPLED_TO_CYCLIC_NUCLEOTIDE_SECOND_MESSENGER	1956-02-01	67/31247	0.0298507	16.6562	5.43578	0.0064732	0.0432666	0.0309738	NPY/NPY1R	2	C5	GO:BP	cat_C5_GO:BP	M4
GOBP_NEGATIVE_REGULATION_OF_SYNAPTIC_TRANSMISSION	GOBP_NEGATIVE_REGULATION_OF_SYNAPTIC_TRANSMISSION	1956-02-01	71/31247	0.028169	15.7178	5.26064	0.0072422	0.0480505	0.0343986	NPY5R/PICK1	2	C5	GO:BP	cat_C5_GO:BP	M4
GOBP_OVULATION_CYCLE	GOBP_OVULATION_CYCLE	1956-02-01	71/31247	0.028169	15.7178	5.26064	0.0072422	0.0480505	0.0343986	GABRB1/NPY5R	2	C5	GO:BP	cat_C5_GO:BP	M4
GOBP_POSITIVE_REGULATION_OF_ERK1_AND_ERK2_CASCADE	GOBP_POSITIVE_REGULATION_OF_ERK1_AND_ERK2_CASCADE	1956-03-01	223/31247	0.0134529	7.50649	4.13168	0.00752748	0.0496998	0.0355792	NPY/ACKR3/NPY5R	3	C5	GO:BP	cat_C5_GO:BP	M4

## Sheet: MSigDB_GO_M5
ID	Description	GeneRatio	BgRatio	RichFactor	FoldEnrichment	zScore	pvalue	p.adjust	qvalue	geneID	Count	gs_cat	gs_subcat	gs_cat_comb	module
GOBP_POSITIVE_REGULATION_OF_ACROSOME_REACTION	GOBP_POSITIVE_REGULATION_OF_ACROSOME_REACTION	1962-03-01	12/31247	0.25	125.996	19.3102	1.61575e-06	0.00479554	0.00376895	PLCB1/ZP3/POMZP3	3	C5	GO:BP	cat_C5_GO:BP	M5
GOBP_REGULATION_OF_ACROSOME_REACTION	GOBP_REGULATION_OF_ACROSOME_REACTION	1962-03-01	18/31247	0.166667	83.9973	15.7051	5.94226e-06	0.00881831	0.00693055	PLCB1/ZP3/POMZP3	3	C5	GO:BP	cat_C5_GO:BP	M5
GOBP_ACROSOME_REACTION	GOBP_ACROSOME_REACTION	1962-03-01	40/31247	0.075	37.7988	10.3838	6.9743e-05	0.0258747	0.0203356	PLCB1/ZP3/POMZP3	3	C5	GO:BP	cat_C5_GO:BP	M5
GOBP_PHOSPHATIDYLETHANOLAMINE_ACYL_CHAIN_REMODELING	GOBP_PHOSPHATIDYLETHANOLAMINE_ACYL_CHAIN_REMODELING	1962-02-01	10/31247	0.2	100.797	14.0735	0.000172537	0.0345808	0.027178	LPCAT3/PLAAT3	2	C5	GO:BP	cat_C5_GO:BP	M5
GOBP_PEPTIDE_ANTIGEN_ASSEMBLY_WITH_MHC_CLASS_II_PROTEIN_COMPLEX	GOBP_PEPTIDE_ANTIGEN_ASSEMBLY_WITH_MHC_CLASS_II_PROTEIN_COMPLEX	1962-02-01	16/31247	0.125	62.998	11.0602	0.000456581	0.0451711	0.0355012	HLA-DPA1/HLA-DPB1	2	C5	GO:BP	cat_C5_GO:BP	M5
GOBP_POSITIVE_REGULATION_OF_INTERFERON_GAMMA_PRODUCTION	GOBP_POSITIVE_REGULATION_OF_INTERFERON_GAMMA_PRODUCTION	1962-03-01	77/31247	0.038961	19.6357	7.30035	0.000490086	0.0469218	0.0368771	ZP3/HLA-DPA1/HLA-DPB1	3	C5	GO:BP	cat_C5_GO:BP	M5
GOBP_CHONDROITIN_SULFATE_BIOSYNTHETIC_PROCESS	GOBP_CHONDROITIN_SULFATE_BIOSYNTHETIC_PROCESS	1962-02-01	18/31247	0.111111	55.9982	10.407	0.000580655	0.0492395	0.0386987	CHST7/CHST3	2	C5	GO:BP	cat_C5_GO:BP	M5
GOBP_N_ACETYLGLUCOSAMINE_METABOLIC_PROCESS	GOBP_N_ACETYLGLUCOSAMINE_METABOLIC_PROCESS	1962-02-01	18/31247	0.111111	55.9982	10.407	0.000580655	0.0492395	0.0386987	CHST7/CHST3	2	C5	GO:BP	cat_C5_GO:BP	M5
GOBP_RESPONSE_TO_STARVATION	GOBP_RESPONSE_TO_STARVATION	1962-04-01	196/31247	0.0204082	10.2854	5.81447	0.000630264	0.0497949	0.0391352	FAS/MARS1/PCK2/UCP2	4	C5	GO:BP	cat_C5_GO:BP	M5
GOBP_POSITIVE_REGULATION_OF_REPRODUCTIVE_PROCESS	GOBP_POSITIVE_REGULATION_OF_REPRODUCTIVE_PROCESS	1962-03-01	85/31247	0.0352941	17.7877	6.91047	0.000654313	0.0497949	0.0391352	PLCB1/ZP3/POMZP3	3	C5	GO:BP	cat_C5_GO:BP	M5
GOBP_PEPTIDE_ANTIGEN_ASSEMBLY_WITH_MHC_PROTEIN_COMPLEX	GOBP_PEPTIDE_ANTIGEN_ASSEMBLY_WITH_MHC_PROTEIN_COMPLEX	1962-02-01	20/31247	0.1	50.3984	9.85333	0.000719233	0.0499654	0.0392692	HLA-DPA1/HLA-DPB1	2	C5	GO:BP	cat_C5_GO:BP	M5
